# Supplementary material for: Integrated high-throughput analysis identifies super enhancers in metastatic castration-resistant prostate cancer
Source: Front Pharmacol. 2023 May 24;14:1191129. doi: 10.3389/fphar.2023.1191129 (PMC10244677; doi:10.3389/fphar.2023.1191129)
Supplement: Supplementary file 1 [file Table1.XLSX]

## Sheet: Table S1
Table S1. Super enhancers of C4-2B.
seqnames	start	end	width	peak_name	peak_score in ROSE	annotation	geneStart	geneEnd	geneLength	geneStrand	geneId	gene_name	ensembl ID	type_of_gene	transcriptId	distanceToTSS	geneDescription
chr19	12977930	13064391	86462	50_peaks65536_lociStitched	444285	Promoter (<=1kb)	13013662	13014511	850	2	AC138474.1	AC138474.1	ENSG00000267417	NA	AC138474.1-201	0	novel transcript, antisense to NFIX
chr1	10628779	10816033	187255	80_peaks1082_lociStitched	371533	Promoter (<=1kb)	10639241	10654333	15093	1	AL139423.1	AL139423.1	ENSG00000272078	NA	AL139423.1-201	0	novel transcript, antisense to CASZ1
chr9	134328672	134389752	61081	41_peaks143406_lociStitched	212574	Promoter (<=1kb)	134379411	134379472	62	1	MIR4669	MIR4669	ENSG00000263897	ncRNA	MIR4669-201	0	microRNA 4669 [Source:HGNC Symbol;Acc:HGNC:41558]
chr10	132387954	132421806	33853	17_peaks21691_lociStitched	191933	Promoter (<=1kb)	132419083	132420953	1871	1	AL451069.2	AL451069.2	ENSG00000231705	NA	AL451069.2-201	0	novel transcript
chr19	2032255	2069964	37710	11_peaks64698_lociStitched	187577	Promoter (<=1kb)	2037465	2042140	4676	2	MKNK2	MKNK2	ENSG00000099875	protein-coding	MKNK2-211	0	MAPK interacting serine/threonine kinase 2 [Source:HGNC Symbol;Acc:HGNC:7111]
chr15	89090879	89175438	84560	33_peaks49399_lociStitched	158626	Promoter (<=1kb)	89135547	89136495	949	2	HMGB1P8	HMGB1P8	ENSG00000259699	pseudo	HMGB1P8-201	0	high mobility group box 1 pseudogene 8 [Source:HGNC Symbol;Acc:HGNC:13319]
chr22	42867833	43025704	157872	58_peaks87943_lociStitched	152741	Promoter (<=1kb)	42869768	42947041	77274	2	PACSIN2	PACSIN2	ENSG00000100266	protein-coding	PACSIN2-202	0	protein kinase C and casein kinase substrate in neurons 2 [Source:HGNC Symbol;Acc:HGNC:8571]
chr11	114072100	114198807	126708	58_peaks28166_lociStitched	150364	Exon (ZBTB16-201/ZBTB16, exon 3 of 7)	114060507	114250652	190146	1	ZBTB16	ZBTB16	ENSG00000109906	protein-coding	ZBTB16-202	11593	zinc finger and BTB domain containing 16 [Source:HGNC Symbol;Acc:HGNC:12930]
chr9	127942850	127991303	48454	20_peaks142754_lociStitched	147101	Promoter (<=1kb)	127940579	127980513	39935	2	FAM102A	FAM102A	ENSG00000167106	protein-coding	FAM102A-203	0	family with sequence similarity 102 member A [Source:HGNC Symbol;Acc:HGNC:31419]
chr11	65468934	65494090	25157	10_peaks25324_lociStitched	140094	Promoter (<=1kb)	65487246	65488228	983	2	AP000769.3	#N/A	#N/A	#N/A	AP000769.3-202	0	-
chr3	66401635	66508310	106676	51_peaks93191_lociStitched	134828	Promoter (<=1kb)	66378797	66500932	122136	2	LRIG1	LRIG1	ENSG00000144749	protein-coding	LRIG1-201	0	leucine rich repeats and immunoglobulin like domains 1 [Source:HGNC Symbol;Acc:HGNC:17360]
chr3	128269939	128405749	135811	63_peaks95928_lociStitched	131207	Exon (EEFSEC-201/EEFSEC, exon 5 of 7)	128463594	128472317	8724	1	DNAJB8-AS1	DNAJB8-AS1	ENSG00000242049	ncRNA	DNAJB8-AS1-201	-57845	DNAJB8 antisense RNA 1 [Source:HGNC Symbol;Acc:HGNC:41029]
chr5	107432793	107673925	241133	88_peaks111495_lociStitched	125751	Promoter (<=1kb)	107376889	107670895	294007	2	EFNA5	EFNA5	ENSG00000184349	protein-coding	EFNA5-201	0	ephrin A5 [Source:HGNC Symbol;Acc:HGNC:3225]
chr3	57998624	58075536	76913	32_peaks92687_lociStitched	125591	Promoter (<=1kb)	58008400	58170774	162375	1	FLNB	FLNB	ENSG00000136068	protein-coding	FLNB-212	0	filamin B [Source:HGNC Symbol;Acc:HGNC:3755]
chr9	133098056	133144691	46636	19_peaks143276_lociStitched	117975	Promoter (<=1kb)	133097720	133121176	23457	2	RALGDS	RALGDS	ENSG00000160271	protein-coding	RALGDS-201	0	ral guanine nucleotide dissociation stimulator [Source:HGNC Symbol;Acc:HGNC:9842]
chr9	129486089	129496923	10835	5_peaks142938_lociStitched	113038	Promoter (<=1kb)	129488912	129503430	14519	1	LINC00963	LINC00963	ENSG00000204054	ncRNA	LINC00963-211	0	long intergenic non-protein coding RNA 963 [Source:HGNC Symbol;Acc:HGNC:48716]
chr1	1823935	1909438	85504	28_peaks201_lociStitched	112515	Promoter (<=1kb)	1891471	1892658	1188	1	AL109917.1	AL109917.1	ENSG00000231050	NA	AL109917.1-201	0	novel transcript
chr19	1165042	1194656	29615	11_peaks64568_lociStitched	105595	Promoter (<=1kb)	1107636	1174283	66648	2	SBNO2	SBNO2	ENSG00000064932	protein-coding	SBNO2-201	0	strawberry notch homolog 2 [Source:HGNC Symbol;Acc:HGNC:29158]
chr17	82095660	82115226	19567	13_peaks60894_lociStitched	104985	Promoter (<=1kb)	82078333	82098332	20000	2	FASN	FASN	ENSG00000169710	protein-coding	FASN-201	0	fatty acid synthase [Source:HGNC Symbol;Acc:HGNC:3594]
chr5	172837682	172869559	31878	18_peaks115127_lociStitched	104515	Intron (ERGIC1-202/ERGIC1, intron 1 of 9)	172834411	172920571	86161	1	ERGIC1	ERGIC1	ENSG00000113719	protein-coding	ERGIC1-212	3271	endoplasmic reticulum-golgi intermediate compartment 1 [Source:HGNC Symbol;Acc:HGNC:29205]
chr18	58056003	58188641	132639	50_peaks63425_lociStitched	104161	Promoter (<=1kb)	58149333	58396551	247219	1	NEDD4L	NEDD4L	ENSG00000049759	protein-coding	NEDD4L-207	0	NEDD4 like E3 ubiquitin protein ligase [Source:HGNC Symbol;Acc:HGNC:7728]
chr21	6369039	6372638	3600	7_peaks83686_lociStitched	102454	Distal Intergenic	6365955	6366055	101	1	RF00019	#N/A	#N/A	#N/A	RF00019.804-201	3084	-
chr10	79048773	79129912	81140	41_peaks18514_lociStitched	101652	Promoter (<=1kb)	79069035	79316519	247485	1	ZMIZ1	ZMIZ1	ENSG00000108175	protein-coding	ZMIZ1-201	0	zinc finger MIZ-type containing 1 [Source:HGNC Symbol;Acc:HGNC:16493]
chr10	132540708	132613032	72325	40_peaks21752_lociStitched	99945.9	Promoter (2-3kb)	132537849	132777877	240029	1	INPP5A	INPP5A	ENSG00000068383	protein-coding	INPP5A-202	2859	inositol polyphosphate-5-phosphatase A [Source:HGNC Symbol;Acc:HGNC:6076]
chr14	29789597	29923193	133597	47_peaks40919_lociStitched	98875.1	Promoter (<=1kb)	29811916	29812018	103	1	RNU6-1234P	RNU6-1234P	ENSG00000252686	pseudo	RNU6-1234P-201	0	RNA, U6 small nuclear 1234, pseudogene [Source:HGNC Symbol;Acc:HGNC:48197]
chr1	54265306	54403189	137884	58_peaks4316_lociStitched	97621.9	Promoter (<=1kb)	54285405	54287371	1967	1	AL161644.1	AL161644.1	ENSG00000225632	NA	AL161644.1-201	0	novel transcript
chr17	79808732	79845021	36290	21_peaks60527_lociStitched	97398.7	Promoter (<=1kb)	79833156	79839429	6274	2	CBX4	CBX4	ENSG00000141582	protein-coding	CBX4-201	0	chromobox 4 [Source:HGNC Symbol;Acc:HGNC:1554]
chr9	127525007	127608656	83650	20_peaks142674_lociStitched	94825.6	Promoter (<=1kb)	127505339	127578989	73651	2	FAM129B	#N/A	#N/A	#N/A	FAM129B-202	0	-
chr1	2230947	2276023	45077	21_peaks267_lociStitched	92047.2	Promoter (2-3kb)	2228695	2310119	81425	1	SKI	SKI	ENSG00000157933	protein-coding	SKI-201	2252	SKI proto-oncogene [Source:HGNC Symbol;Acc:HGNC:10896]
chr7	73811840	73833492	21653	3_peaks127084_lociStitched	90985.9	Promoter (<=1kb)	73827744	73832684	4941	1	CLDN4	CLDN4	ENSG00000189143	protein-coding	CLDN4-203	0	claudin 4 [Source:HGNC Symbol;Acc:HGNC:2046]
chr21	16318077	16408241	90165	33_peaks83915_lociStitched	88118.3	Exon (MIR99AHG-221/MIR99AHG, exon 5 of 6)	16291791	16308133	16343	2	AP001172.1	AP001172.1	ENSG00000270071	NA	AP001172.1-201	-9944	novel transcript
chr1	234599781	234624513	24733	9_peaks13538_lociStitched	87911	Promoter (<=1kb)	234607008	234609483	2476	1	AL160408.2	AL160408.2	ENSG00000228830	NA	AL160408.2-201	0	novel transcript
chr1	154999780	155008634	8855	7_peaks8392_lociStitched	87831	Promoter (<=1kb)	155002630	155018522	15893	1	ZBTB7B	ZBTB7B	ENSG00000160685	protein-coding	ZBTB7B-203	0	zinc finger and BTB domain containing 7B [Source:HGNC Symbol;Acc:HGNC:18668]
chr5	80165517	80252865	87349	39_peaks110445_lociStitched	86082.4	Exon (SERINC5-203/SERINC5, exon 2 of 13)	80111651	80256019	144369	2	SERINC5	SERINC5	ENSG00000164300	protein-coding	SERINC5-203	3154	serine incorporator 5 [Source:HGNC Symbol;Acc:HGNC:18825]
chr1	1343464	1355675	12212	9_peaks122_lociStitched	85455.9	Promoter (<=1kb)	1335276	1349112	13837	2	DVL1	DVL1	ENSG00000107404	protein-coding	DVL1-202	0	dishevelled segment polarity protein 1 [Source:HGNC Symbol;Acc:HGNC:3084]
chr5	651771	673810	22040	8_peaks106792_lociStitched	85248.5	Promoter (2-3kb)	675826	676616	791	1	AC026740.1	AC026740.1	ENSG00000271781	NA	AC026740.1-201	-2016	novel transcript, antisense to TPPP
chr14	77006968	77034376	27409	13_peaks43269_lociStitched	84869.2	Promoter (<=1kb)	77028086	77031572	3487	1	AC007686.3	AC007686.3	ENSG00000273729	NA	AC007686.3-201	0	novel transcript, antisense to IRF2BPL
chr7	867044	879356	12313	4_peaks123700_lociStitched	84847.7	Promoter (<=1kb)	876552	896434	19883	1	GET4	GET4	ENSG00000239857	protein-coding	GET4-201	0	guided entry of tail-anchored proteins factor 4 [Source:HGNC Symbol;Acc:HGNC:21690]
chrX	44882792	45079038	196247	54_peaks144901_lociStitched	84837.6	3' UTR	44873552	45111411	237860	1	KDM6A	KDM6A	ENSG00000147050	protein-coding	KDM6A-214	9240	lysine demethylase 6A [Source:HGNC Symbol;Acc:HGNC:12637]
chr4	41363608	41603128	239521	67_peaks101621_lociStitched	83137.7	Promoter (<=1kb)	41538157	41697814	159658	1	LIMCH1	LIMCH1	ENSG00000064042	protein-coding	LIMCH1-205	0	LIM and calponin homology domains 1 [Source:HGNC Symbol;Acc:HGNC:29191]
chr3	73444292	73614574	170283	50_peaks93639_lociStitched	82604.3	Promoter (<=1kb)	73382899	73474632	91734	2	PDZRN3	PDZRN3	ENSG00000121440	protein-coding	PDZRN3-203	0	PDZ domain containing ring finger 3 [Source:HGNC Symbol;Acc:HGNC:17704]
chr17	3887505	3896388	8884	2_peaks55025_lociStitched	80642.7	Promoter (<=1kb)	3860315	3890743	30429	2	CAMKK1	CAMKK1	ENSG00000004660	protein-coding	CAMKK1-203	0	calcium/calmodulin dependent protein kinase kinase 1 [Source:HGNC Symbol;Acc:HGNC:1469]
chr19	2135487	2187568	52082	12_peaks64730_lociStitched	79711.5	Promoter (<=1kb)	2100988	2151557	50570	2	AP3D1	AP3D1	ENSG00000065000	protein-coding	AP3D1-201	0	adaptor related protein complex 3 subunit delta 1 [Source:HGNC Symbol;Acc:HGNC:568]
chr19	50841293	50906580	65288	19_peaks67662_lociStitched	79259.6	Promoter (<=1kb)	50873249	50880567	7319	1	KLK2	KLK2	ENSG00000167751	protein-coding	KLK2-201	0	kallikrein related peptidase 2 [Source:NCBI gene;Acc:3817]
chr1	155124520	155131639	7120	3_peaks8431_lociStitched	78794.9	Promoter (<=1kb)	155127460	155134857	7398	1	EFNA1	EFNA1	ENSG00000169242	protein-coding	EFNA1-202	0	ephrin A1 [Source:HGNC Symbol;Acc:HGNC:3221]
chr9	70383383	70421380	37998	17_peaks139376_lociStitched	78203.7	Promoter (<=1kb)	70384597	70414624	30028	2	KLF9	KLF9	ENSG00000119138	protein-coding	KLF9-201	0	Kruppel like factor 9 [Source:HGNC Symbol;Acc:HGNC:1123]
chr3	58095940	58165934	69995	31_peaks92724_lociStitched	78079.4	Promoter (2-3kb)	58168456	58172170	3715	1	FLNB	FLNB	ENSG00000136068	protein-coding	FLNB-203	-2522	filamin B [Source:HGNC Symbol;Acc:HGNC:3755]
chr1	207788922	207848507	59586	25_peaks11682_lociStitched	77277.1	Promoter (<=1kb)	207802443	207802523	81	2	MIR29B2	MIR29B2	ENSG00000284203	ncRNA	MIR29B2-201	0	microRNA 29b-2 [Source:HGNC Symbol;Acc:HGNC:31620]
chr12	6182084	6241842	59759	13_peaks29933_lociStitched	77142.9	Promoter (<=1kb)	6199715	6238271	38557	1	CD9	CD9	ENSG00000010278	protein-coding	CD9-203	0	CD9 molecule [Source:HGNC Symbol;Acc:HGNC:1709]
chr16	67441233	67476119	34887	19_peaks53124_lociStitched	77027	5' UTR	67438019	67481110	43092	2	ATP6V0D1	ATP6V0D1	ENSG00000159720	protein-coding	ATP6V0D1-218	4991	ATPase H+ transporting V0 subunit d1 [Source:HGNC Symbol;Acc:HGNC:13724]
chr22	49948868	49954737	5870	6_peaks88596_lociStitched	76273	Distal Intergenic	49960513	49964080	3568	1	PIM3	PIM3	ENSG00000198355	protein-coding	PIM3-201	-5776	Pim-3 proto-oncogene, serine/threonine kinase [Source:HGNC Symbol;Acc:HGNC:19310]
chr18	58201793	58247856	46064	21_peaks63480_lociStitched	76014.8	Promoter (<=1kb)	58221535	58396578	175044	1	NEDD4L	NEDD4L	ENSG00000049759	protein-coding	NEDD4L-206	0	NEDD4 like E3 ubiquitin protein ligase [Source:HGNC Symbol;Acc:HGNC:7728]
chr9	37965176	38061801	96626	31_peaks139141_lociStitched	73880.2	3' UTR	37588413	38068687	480275	2	AL138752.2	AL138752.2	ENSG00000255872	NA	AL138752.2-201	6886	novel transcript
chr19	39127652	39161642	33991	16_peaks66832_lociStitched	73335.6	Promoter (<=1kb)	39134882	39136463	1582	2	AC011443.1	AC011443.1	ENSG00000269172	NA	AC011443.1-201	0	novel transcript, antisense to PAK4
chr17	2392655	2398148	5494	6_peaks54918_lociStitched	71392.9	Promoter (2-3kb)	2387909	2401104	13196	2	MNT	MNT	ENSG00000070444	protein-coding	MNT-208	2956	MAX network transcriptional repressor [Source:HGNC Symbol;Acc:HGNC:7188]
chr17	82858438	82909884	51447	22_peaks61043_lociStitched	71372.4	Exon (TBCD-201/TBCD, exon 14 of 39)	82918282	82918785	504	1	AC087222.1	AC087222.1	ENSG00000262663	NA	AC087222.1-201	-8398	novel transcript, sense intronic TBCD
chr11	61688387	61707843	19457	14_peaks24834_lociStitched	69753.3	Intron (DAGLA-201/DAGLA, intron 1 of 19)	61680433	61747001	66569	1	DAGLA	DAGLA	ENSG00000134780	protein-coding	DAGLA-201	7954	diacylglycerol lipase alpha [Source:HGNC Symbol;Acc:HGNC:1165]
chr7	98276523	98296254	19732	6_peaks128056_lociStitched	69158.7	Promoter (<=1kb)	98281667	98292963	11297	1	BRI3	BRI3	ENSG00000164713	protein-coding	BRI3-207	0	brain protein I3 [Source:HGNC Symbol;Acc:HGNC:1109]
chr22	38167487	38194849	27363	8_peaks87423_lociStitched	68891.8	Promoter (<=1kb)	38111495	38181802	70308	2	PLA2G6	PLA2G6	ENSG00000184381	protein-coding	PLA2G6-201	0	phospholipase A2 group VI [Source:HGNC Symbol;Acc:HGNC:9039]
chr14	91367280	91414081	46802	29_peaks43850_lociStitched	67554	3' UTR	91378641	91417346	38706	2	CCDC88C	CCDC88C	ENSG00000015133	protein-coding	CCDC88C-203	3265	coiled-coil domain containing 88C [Source:HGNC Symbol;Acc:HGNC:19967]
chr17	78971403	79006304	34902	15_peaks60427_lociStitched	67109.6	Promoter (<=1kb)	78991717	78998293	6577	2	CANT1	CANT1	ENSG00000171302	protein-coding	CANT1-216	0	calcium activated nucleotidase 1 [Source:HGNC Symbol;Acc:HGNC:19721]
chr5	154721476	154784038	62563	19_peaks114383_lociStitched	66642.1	Promoter (<=1kb)	154729231	154729694	464	1	AC008379.1	AC008379.1	ENSG00000241187	NA	AC008379.1-201	0	ribosomal protein L21 (RPL21) pseudogene
chr16	583331	594489	11159	5_peaks50279_lociStitched	66349.2	Promoter (<=1kb)	589357	629271	39915	1	RAB40C	RAB40C	ENSG00000197562	protein-coding	RAB40C-203	0	RAB40C, member RAS oncogene family [Source:HGNC Symbol;Acc:HGNC:18285]
chr12	124352745	124414274	61530	24_peaks35819_lociStitched	63480.5	Promoter (<=1kb)	124383381	124383510	130	1	AC073916.1	AC073916.1	ENSG00000255965	NA	AC073916.1-201	0	chromosome 12 open reading frame 10 (C12orf10) pseudogene
chr5	1118193	1188061	69869	20_peaks106853_lociStitched	62910	Promoter (<=1kb)	1173141	1178605	5465	2	CTD-3080P12.3	CTD-3080P12.3	ENSG00000249201	ncRNA	CTD-3080P12.3-203	0	-
chr3	46913566	46976906	63341	23_peaks91591_lociStitched	62650.6	Promoter (<=1kb)	46918807	46918935	129	2	AC109583.2	AC109583.2	ENSG00000273682	NA	AC109583.2-201	0	ATP synthase, H+ transporting, mitochondrial F0 complex, subunit F2 (ATP5J2) pseudogene
chr1	155075707	155094442	18736	10_peaks8421_lociStitched	62184.8	Promoter (<=1kb)	155078872	155087538	8667	1	EFNA3	EFNA3	ENSG00000143590	protein-coding	EFNA3-201	0	ephrin A3 [Source:HGNC Symbol;Acc:HGNC:3223]
chr1	1059009	1080381	21373	8_peaks61_lociStitched	62071.5	Promoter (<=1kb)	1059734	1066456	6723	1	AL390719.1	#N/A	#N/A	#N/A	AL390719.1-201	0	protein tyrosine phosphatase family pseudogene
chr14	69625546	69714338	88793	35_peaks42820_lociStitched	61924.2	5' UTR	69617122	69617648	527	1	AL133445.2	AL133445.2	ENSG00000273797	NA	AL133445.2-201	8424	novel transcript, sense intronic to KIAA0247
chr1	226109065	226135766	26702	13_peaks12802_lociStitched	61884.6	Promoter (<=1kb)	226127178	226127346	169	1	AL512343.1	AL512343.1	ENSG00000270598	NA	AL512343.1-201	0	chromosome 17 open reading frame 89 (C17orf89) pseudogene
chr11	34627334	34677307	49974	20_peaks23754_lociStitched	60963.3	Promoter (<=1kb)	34632464	34659317	26854	1	EHF	EHF	ENSG00000135373	protein-coding	EHF-210	0	ETS homologous factor [Source:HGNC Symbol;Acc:HGNC:3246]
chr13	113194078	113216908	22831	10_peaks40179_lociStitched	60630	Promoter (<=1kb)	113208193	113265072	56880	1	CUL4A	CUL4A	ENSG00000139842	protein-coding	CUL4A-203	0	cullin 4A [Source:HGNC Symbol;Acc:HGNC:2554]
chr21	41460642	41505045	44404	25_peaks85004_lociStitched	60456	Promoter (2-3kb)	41466009	41507982	41974	2	TMPRSS2	TMPRSS2	ENSG00000184012	protein-coding	TMPRSS2-206	2937	transmembrane serine protease 2 [Source:HGNC Symbol;Acc:HGNC:11876]
chr19	1410289	1418154	7866	10_peaks64619_lociStitched	60298.4	Promoter (2-3kb)	1407680	1435683	28004	1	DAZAP1	DAZAP1	ENSG00000071626	protein-coding	DAZAP1-205	2609	DAZ associated protein 1 [Source:HGNC Symbol;Acc:HGNC:2683]
chr11	61120937	61175182	54246	17_peaks24732_lociStitched	58379.5	Promoter (<=1kb)	61143380	61145464	2085	2	AP000437.1	AP000437.1	ENSG00000279549	NA	AP000437.1-201	0	novel transcript
chr9	109241190	109331758	90569	29_peaks141588_lociStitched	58254	Promoter (<=1kb)	109171975	109320964	148990	2	EPB41L4B	EPB41L4B	ENSG00000095203	protein-coding	EPB41L4B-202	0	erythrocyte membrane protein band 4.1 like 4B [Source:HGNC Symbol;Acc:HGNC:19818]
chr2	234954811	235008803	53993	24_peaks78843_lociStitched	56417.3	Promoter (<=1kb)	234978685	235055648	76964	1	SH3BP4	SH3BP4	ENSG00000130147	protein-coding	SH3BP4-203	0	SH3 domain binding protein 4 [Source:HGNC Symbol;Acc:HGNC:10826]
chr19	49133601	49166730	33130	11_peaks67533_lociStitched	56248.1	Promoter (<=1kb)	49151198	49155424	4227	2	HRC	HRC	ENSG00000130528	protein-coding	HRC-201	0	histidine rich calcium binding protein [Source:HGNC Symbol;Acc:HGNC:5178]
chr15	31329190	31373120	43931	18_peaks45557_lociStitched	55928.6	Promoter (<=1kb)	31339933	31372443	32511	1	KLF13	KLF13	ENSG00000169926	protein-coding	KLF13-207	0	Kruppel like factor 13 [Source:HGNC Symbol;Acc:HGNC:13672]
chr11	111718484	111748707	30224	10_peaks27948_lociStitched	55328.1	3' UTR	111741321	111766368	25048	2	PPP2R1B	PPP2R1B	ENSG00000137713	protein-coding	PPP2R1B-202	17661	protein phosphatase 2 scaffold subunit Abeta [Source:HGNC Symbol;Acc:HGNC:9303]
chr21	41520735	41544381	23647	7_peaks85031_lociStitched	55263	Promoter (<=1kb)	41539206	41539326	121	1	RF00421	#N/A	#N/A	#N/A	RF00421.3-201	0	-
chr1	234523354	234545373	22020	8_peaks13510_lociStitched	54805.6	Promoter (<=1kb)	234527891	234531779	3889	2	LINC01354	LINC01354	ENSG00000231768	ncRNA	LINC01354-202	0	long intergenic non-protein coding RNA 1354 [Source:HGNC Symbol;Acc:HGNC:50581]
chr14	93004528	93106478	101951	38_peaks43990_lociStitched	54462.2	Promoter (<=1kb)	93067452	93072152	4701	1	ITPK1-AS1	ITPK1-AS1	ENSG00000258730	ncRNA	ITPK1-AS1-201	0	ITPK1 antisense RNA 1 [Source:HGNC Symbol;Acc:HGNC:20132]
chr1	154414611	154444114	29504	13_peaks8315_lociStitched	52900.7	Promoter (<=1kb)	154414369	154415137	769	2	PSMD8P1	PSMD8P1	ENSG00000228264	pseudo	PSMD8P1-201	0	proteasome 26S subunit, non-ATPase, 8 pseudogene 1 [Source:HGNC Symbol;Acc:HGNC:34013]
chr5	108231748	108347256	115509	39_peaks111589_lociStitched	52880	Intron (FBXL17-201/FBXL17, intron 4 of 8)	107878237	108367954	489718	2	FBXL17	FBXL17	ENSG00000145743	protein-coding	FBXL17-203	20698	F-box and leucine rich repeat protein 17 [Source:HGNC Symbol;Acc:HGNC:13615]
chr2	70132259	70143781	11523	7_peaks72150_lociStitched	52467.7	Distal Intergenic	70124036	70125317	1282	2	LINC01816	LINC01816	ENSG00000231327	ncRNA	LINC01816-201	-6942	long intergenic non-protein coding RNA 1816 [Source:HGNC Symbol;Acc:HGNC:52621]
chr16	89380824	89414065	33242	13_peaks54582_lociStitched	52429.3	Intron (ANKRD11-201/ANKRD11, intron 2 of 12)	89286669	89418364	131696	2	ANKRD11	ANKRD11	ENSG00000167522	protein-coding	ANKRD11-229	4299	ankyrin repeat domain 11 [Source:HGNC Symbol;Acc:HGNC:21316]
chr3	128485091	128504567	19477	5_peaks95977_lociStitched	52410.7	Promoter (<=1kb)	128479427	128493185	13759	2	GATA2	GATA2	ENSG00000179348	protein-coding	GATA2-201	0	GATA binding protein 2 [Source:HGNC Symbol;Acc:HGNC:4171]
chr20	62214544	62247550	33007	14_peaks83324_lociStitched	52302.9	Promoter (<=1kb)	62214970	62220255	5286	2	HRH3	HRH3	ENSG00000101180	protein-coding	HRH3-202	0	histamine receptor H3 [Source:HGNC Symbol;Acc:HGNC:5184]
chr1	2189559	2209218	19660	10_peaks263_lociStitched	52283.8	Promoter (<=1kb)	2184461	2194775	10315	2	FAAP20	FAAP20	ENSG00000162585	protein-coding	FAAP20-204	0	FA core complex associated protein 20 [Source:HGNC Symbol;Acc:HGNC:26428]
chr1	2408485	2417170	8686	5_peaks297_lociStitched	52190.7	Promoter (<=1kb)	2403964	2412530	8567	2	PEX10	PEX10	ENSG00000157911	protein-coding	PEX10-201	0	peroxisomal biogenesis factor 10 [Source:HGNC Symbol;Acc:HGNC:8851]
chr12	52025782	52046335	20554	8_peaks31996_lociStitched	51777.6	Promoter (<=1kb)	52037715	52059501	21787	1	NR4A1	NR4A1	ENSG00000123358	protein-coding	NR4A1-206	0	nuclear receptor subfamily 4 group A member 1 [Source:HGNC Symbol;Acc:HGNC:7980]
chr1	1775461	1783667	8207	6_peaks191_lociStitched	51081.2	Promoter (<=1kb)	1751232	1778470	27239	2	NADK	NADK	ENSG00000008130	protein-coding	NADK-201	0	NAD kinase [Source:HGNC Symbol;Acc:HGNC:29831]
chr12	124904806	124918481	13676	3_peaks35889_lociStitched	51070.3	Promoter (<=1kb)	124915547	124915659	113	1	MIR5188	MIR5188	ENSG00000265345	ncRNA	MIR5188-201	0	microRNA 5188 [Source:HGNC Symbol;Acc:HGNC:43502]
chr9	137664744	137715753	51010	20_peaks143881_lociStitched	50867.2	Promoter (<=1kb)	137675186	137836100	160915	1	EHMT1	EHMT1	ENSG00000181090	protein-coding	EHMT1-236	0	euchromatic histone lysine methyltransferase 1 [Source:HGNC Symbol;Acc:HGNC:24650]
chr11	702782	713063	10282	2_peaks21960_lociStitched	50278	Promoter (<=1kb)	706113	727727	21615	1	EPS8L2	EPS8L2	ENSG00000177106	protein-coding	EPS8L2-201	0	EPS8 like 2 [Source:HGNC Symbol;Acc:HGNC:21296]
chr12	122399391	122425216	25826	9_peaks35652_lociStitched	50019.8	Promoter (<=1kb)	122271432	122422588	151157	2	CLIP1	CLIP1	ENSG00000130779	protein-coding	CLIP1-203	0	CAP-Gly domain containing linker protein 1 [Source:HGNC Symbol;Acc:HGNC:10461]
chr11	65418419	65419315	897	peaks25314	49753	Distal Intergenic	65422774	65426457	3684	1	NEAT1	NEAT1	ENSG00000245532	ncRNA	NEAT1-201	-3459	nuclear paraspeckle assembly transcript 1 [Source:HGNC Symbol;Acc:HGNC:30815]
chr20	24985350	25021153	35804	18_peaks81140_lociStitched	49420.3	Promoter (<=1kb)	24962925	24992979	30055	2	APMAP	APMAP	ENSG00000101474	protein-coding	APMAP-201	0	adipocyte plasma membrane associated protein [Source:HGNC Symbol;Acc:HGNC:13238]
chr1	1431899	1441141	9243	2_peaks147_lociStitched	49172.8	Promoter (<=1kb)	1430539	1434573	4035	2	LINC01770	LINC01770	ENSG00000225285	ncRNA	LINC01770-202	0	long intergenic non-protein coding RNA 1770 [Source:HGNC Symbol;Acc:HGNC:52560]
chr1	156493370	156505559	12190	7_peaks8605_lociStitched	48927	Promoter (<=1kb)	156463727	156500828	37102	2	MEF2D	MEF2D	ENSG00000116604	protein-coding	MEF2D-201	0	myocyte enhancer factor 2D [Source:HGNC Symbol;Acc:HGNC:6997]
chr4	76179949	76217616	37668	12_peaks102760_lociStitched	48919.4	Promoter (<=1kb)	76214040	76283780	69741	1	FAM47E	FAM47E	ENSG00000189157	protein-coding	FAM47E-203	0	family with sequence similarity 47 member E [Source:HGNC Symbol;Acc:HGNC:34343]
chr1	9531227	9561743	30517	11_peaks907_lociStitched	47594.3	Promoter (<=1kb)	9539482	9585179	45698	1	SLC25A33	SLC25A33	ENSG00000171612	protein-coding	SLC25A33-201	0	solute carrier family 25 member 33 [Source:HGNC Symbol;Acc:HGNC:29681]
chr17	45310557	45334462	23906	9_peaks57902_lociStitched	47429.5	Promoter (<=1kb)	45327366	45327497	132	2	AC003070.7	AC003070.7	ENSG00000285757	NA	AC003070.7-201	0	-
chr17	74427103	74455222	28120	12_peaks59876_lociStitched	47387.8	Promoter (<=1kb)	74430913	74447429	16517	1	GPRC5C	GPRC5C	ENSG00000170412	protein-coding	GPRC5C-202	0	G protein-coupled receptor class C group 5 member C [Source:HGNC Symbol;Acc:HGNC:13309]
chr22	38697037	38718708	21672	5_peaks87484_lociStitched	47253.6	Promoter (<=1kb)	38705723	38733587	27865	1	GTPBP1	GTPBP1	ENSG00000100226	protein-coding	GTPBP1-201	0	GTP binding protein 1 [Source:HGNC Symbol;Acc:HGNC:4669]
chr20	25270882	25321811	50930	21_peaks81221_lociStitched	47130.6	Promoter (<=1kb)	25284915	25285588	674	2	AL121772.3	AL121772.3	ENSG00000276952	NA	AL121772.3-201	0	novel transcript, antisense to PYGB
chr17	19242208	19271296	29089	18_peaks56111_lociStitched	46795.5	Intron (EPN2-201/EPN2, intron 1 of 10)	19237416	19334490	97075	1	EPN2	EPN2	ENSG00000072134	protein-coding	EPN2-212	4792	epsin 2 [Source:HGNC Symbol;Acc:HGNC:18639]
chr19	29646062	29694847	48786	12_peaks66184_lociStitched	46419.9	Promoter (<=1kb)	29665056	29675457	10402	1	PLEKHF1	PLEKHF1	ENSG00000166289	protein-coding	PLEKHF1-201	0	pleckstrin homology and FYVE domain containing 1 [Source:HGNC Symbol;Acc:HGNC:20764]
chr6	34526622	34554113	27492	13_peaks118206_lociStitched	45980.4	Promoter (2-3kb)	34537802	34556314	18513	2	SPDEF	SPDEF	ENSG00000124664	protein-coding	SPDEF-201	2201	SAM pointed domain containing ETS transcription factor [Source:HGNC Symbol;Acc:HGNC:17257]
chr16	75233965	75262832	28868	7_peaks53703_lociStitched	45845.3	Promoter (<=1kb)	75245994	75250077	4084	2	AC009078.3	AC009078.3	ENSG00000280152	NA	AC009078.3-201	0	TEC
chr15	100893888	100911008	17121	8_peaks50080_lociStitched	45694.2	Exon (ALDH1A3-201/ALDH1A3, exon 6 of 13)	100888472	100889106	635	2	AC015712.7	AC015712.7	ENSG00000278456	NA	AC015712.7-201	-4782	novel transcript, antisense to ALDH1A3
chr1	206998909	207040092	41184	16_peaks11644_lociStitched	45693.6	Promoter (<=1kb)	207018521	207032747	14227	2	C1orf116	C1orf116	ENSG00000182795	protein-coding	C1orf116-201	0	chromosome 1 open reading frame 116 [Source:HGNC Symbol;Acc:HGNC:28667]
chr17	81037450	81066284	28835	17_peaks60679_lociStitched	44971.1	Promoter (2-3kb)	81035162	81117432	82271	1	BAIAP2	BAIAP2	ENSG00000175866	protein-coding	BAIAP2-202	2288	BAR/IMD domain containing adaptor protein 2 [Source:HGNC Symbol;Acc:HGNC:947]
chr17	74981983	74993361	11379	6_peaks59927_lociStitched	44433.9	Promoter (<=1kb)	74987632	75005800	18169	1	CDR2L	CDR2L	ENSG00000109089	protein-coding	CDR2L-201	0	cerebellar degeneration related protein 2 like [Source:HGNC Symbol;Acc:HGNC:29999]
chr17	81081505	81102012	20508	9_peaks60691_lociStitched	44362.9	Promoter (<=1kb)	81098118	81108827	10710	1	BAIAP2	BAIAP2	ENSG00000175866	protein-coding	BAIAP2-203	0	BAR/IMD domain containing adaptor protein 2 [Source:HGNC Symbol;Acc:HGNC:947]
chr1	43536462	43582514	46053	21_peaks3531_lociStitched	44353.6	5' UTR	43530890	43622357	91468	1	PTPRF	PTPRF	ENSG00000142949	protein-coding	PTPRF-209	5572	protein tyrosine phosphatase receptor type F [Source:HGNC Symbol;Acc:HGNC:9670]
chr17	82522161	82568636	46476	19_peaks60981_lociStitched	44324.2	Promoter (2-3kb)	82519715	82604607	84893	1	FOXK2	FOXK2	ENSG00000141568	protein-coding	FOXK2-201	2446	forkhead box K2 [Source:HGNC Symbol;Acc:HGNC:6036]
chr19	4368199	4391972	23774	13_peaks64918_lociStitched	44321.9	Intron (SH3GL1-201/SH3GL1, intron 1 of 9)	4363789	4364640	852	1	AC007292.1	AC007292.1	ENSG00000267980	NA	AC007292.1-201	4410	novel transcript, antisense to SH3GL1
chr1	32758975	32773196	14222	6_peaks2713_lociStitched	43919	Promoter (<=1kb)	32765634	32773197	7564	1	KIAA1522	KIAA1522	ENSG00000162522	protein-coding	KIAA1522-201	0	KIAA1522 [Source:HGNC Symbol;Acc:HGNC:29301]
chr22	41401770	41427389	25620	9_peaks87751_lociStitched	43853.8	Distal Intergenic	41430934	41431375	442	1	AL008582.1	AL008582.1	ENSG00000273424	NA	AL008582.1-201	-3545	novel transcript
chr10	73573179	73601915	28737	11_peaks17958_lociStitched	43755	5' UTR	73497538	73625650	128113	2	USP54	USP54	ENSG00000166348	protein-coding	USP54-201	23735	ubiquitin specific peptidase 54 [Source:HGNC Symbol;Acc:HGNC:23513]
chr4	76656027	76749110	93084	31_peaks102821_lociStitched	43693.6	Exon (SHROOM3-201/SHROOM3, exon 3 of 11)	76756960	76758474	1515	2	AC107072.2	AC107072.2	ENSG00000233860	NA	AC107072.2-201	9364	novel transcript
chr1	36231315	36300418	69104	19_peaks2924_lociStitched	43549.3	Promoter (<=1kb)	36241898	36242156	259	2	UBE2V2P4	UBE2V2P4	ENSG00000231849	pseudo	UBE2V2P4-201	0	ubiquitin conjugating enzyme E2 V2 pseudogene 4 [Source:HGNC Symbol;Acc:HGNC:44892]
chr22	42601842	42622734	20893	9_peaks87861_lociStitched	43371.8	Promoter (<=1kb)	42583721	42614931	31211	2	POLDIP3	POLDIP3	ENSG00000100227	protein-coding	POLDIP3-203	0	DNA polymerase delta interacting protein 3 [Source:HGNC Symbol;Acc:HGNC:23782]
chr2	237572057	237595447	23391	10_peaks79131_lociStitched	43341.2	Promoter (<=1kb)	237591169	237595981	4813	1	AC104667.2	#N/A	#N/A	#N/A	AC104667.2-202	0	novel transcript, antisense to RAB17
chr5	108361379	108388022	26644	6_peaks111623_lociStitched	42915.5	Promoter (<=1kb)	107859035	108381410	522376	2	FBXL17	FBXL17	ENSG00000145743	protein-coding	FBXL17-201	0	F-box and leucine rich repeat protein 17 [Source:HGNC Symbol;Acc:HGNC:13615]
chr16	4606692	4619106	12415	5_peaks50897_lociStitched	42742.4	Promoter (<=1kb)	4608883	4611523	2641	2	UBALD1	UBALD1	ENSG00000153443	protein-coding	UBALD1-205	0	UBA like domain containing 1 [Source:HGNC Symbol;Acc:HGNC:29576]
chr10	77872347	77920103	47757	17_peaks18356_lociStitched	42565.8	Promoter (<=1kb)	77912271	77912545	275	2	RN7SL284P	RN7SL284P	ENSG00000243446	pseudo	RN7SL284P-201	0	RNA, 7SL, cytoplasmic 284, pseudogene [Source:HGNC Symbol;Acc:HGNC:46300]
chr1	1757456	1760110	2655	4_peaks186_lociStitched	42305.3	Exon (NADK-204DK, exon 4 of 14)	1727386	1745999	18614	2	SLC35E2A	SLC35E2A	ENSG00000215790	protein-coding	SLC35E2A-204	-11457	solute carrier family 35 member E2A [Source:HGNC Symbol;Acc:HGNC:20863]
chr7	36258231	36304510	46280	18_peaks125587_lociStitched	41980.6	Promoter (1-2kb)	36305631	36305904	274	1	AC006960.1	AC006960.1	ENSG00000234457	NA	AC006960.1-201	-1121	-
chr10	72315523	72349699	34177	11_peaks17864_lociStitched	41924.9	5' UTR	72334081	72354380	20300	2	DNAJB12	DNAJB12	ENSG00000148719	protein-coding	DNAJB12-204	4681	DnaJ heat shock protein family (Hsp40) member B12 [Source:HGNC Symbol;Acc:HGNC:14891]
chr17	21200396	21219223	18828	7_peaks56264_lociStitched	41918.7	Promoter (<=1kb)	21214331	21219120	4790	1	AC087294.1	#N/A	#N/A	#N/A	AC087294.1-201	0	novel transcript, antisense to TMEM11
chr19	4971294	5007315	36022	13_peaks64990_lociStitched	41915.2	Promoter (2-3kb)	4969132	5113340	144209	1	KDM4B	KDM4B	ENSG00000127663	protein-coding	KDM4B-202	2162	lysine demethylase 4B [Source:HGNC Symbol;Acc:HGNC:29136]
chr2	25991741	26018412	26672	9_peaks69836_lociStitched	41493.6	Promoter (<=1kb)	25994794	25995081	288	1	UQCRHP2	UQCRHP2	ENSG00000237629	pseudo	UQCRHP2-201	0	ubiquinol-cytochrome c reductase hinge protein pseudogene 2 [Source:HGNC Symbol;Acc:HGNC:38045]
chr1	201480509	201517901	37393	8_peaks11018_lociStitched	41252	Promoter (<=1kb)	201507241	201534784	27544	1	AC096677.1	#N/A	#N/A	#N/A	AC096677.1-201	0	novel transcript
chr3	53133643	53165350	31708	17_peaks92275_lociStitched	41226.7	Promoter (<=1kb)	53161120	53192717	31598	1	PRKCD	PRKCD	ENSG00000163932	protein-coding	PRKCD-202	0	protein kinase C delta [Source:HGNC Symbol;Acc:HGNC:9399]
chr15	29748607	29827536	78930	29_peaks45458_lociStitched	41177.8	Promoter (<=1kb)	29822631	29824081	1451	1	AC022613.2	AC022613.2	ENSG00000259523	NA	AC022613.2-201	0	novel transcript, antisense to TJP1
chr15	69575987	69615646	39660	18_peaks48070_lociStitched	41159.1	Promoter (<=1kb)	69592129	69612890	20762	1	DRAIC	DRAIC	ENSG00000245750	ncRNA	DRAIC-204	0	downregulated RNA in cancer, inhibitor of cell invasion and migration [Source:HGNC Symbol;Acc:HGNC:27082]
chr12	114662718	114679031	16314	11_peaks35109_lociStitched	40861.7	3' UTR	114670255	114683590	13336	2	TBX3	TBX3	ENSG00000135111	protein-coding	TBX3-201	4559	T-box transcription factor 3 [Source:HGNC Symbol;Acc:HGNC:11602]
chr12	122841067	122874241	33175	16_peaks35671_lociStitched	40815.2	Promoter (<=1kb)	122865335	122867021	1687	1	AC027290.1	AC027290.1	ENSG00000256152	NA	AC027290.1-201	0	-
chr11	75289038	75343867	54830	23_peaks26286_lociStitched	40760.6	Promoter (<=1kb)	75335092	75335186	95	2	MIR326	MIR326	ENSG00000199090	ncRNA	MIR326-201	0	microRNA 326 [Source:HGNC Symbol;Acc:HGNC:31769]
chr17	1554859	1598909	44051	16_peaks54808_lociStitched	40496.1	Promoter (<=1kb)	1517718	1562816	45099	2	PITPNA	PITPNA	ENSG00000174238	protein-coding	PITPNA-201	0	phosphatidylinositol transfer protein alpha [Source:HGNC Symbol;Acc:HGNC:9001]
chr17	17876616	17963861	87246	33_peaks56031_lociStitched	40351.3	Exon (TOM1L2-214/TOM1L2, exon 2 of 14)	17846825	17872064	25240	2	TOM1L2	TOM1L2	ENSG00000175662	protein-coding	TOM1L2-205	-4552	target of myb1 like 2 membrane trafficking protein [Source:HGNC Symbol;Acc:HGNC:11984]
chr19	46890532	46991419	100888	29_peaks67311_lociStitched	40324.9	Promoter (<=1kb)	46946535	46949156	2622	1	AC008895.1	AC008895.1	ENSG00000279948	NA	AC008895.1-201	0	TEC
chr10	132447896	132465480	17585	7_peaks21725_lociStitched	40317.1	Promoter (2-3kb)	132445189	132449408	4220	1	C10orf91	#N/A	#N/A	#N/A	C10orf91-202	2707	chromosome 10 open reading frame 91 (putative) [Source:HGNC Symbol;Acc:HGNC:27275]
chr7	55026917	55131054	104138	59_peaks126693_lociStitched	40291	Intron (EGFR-207/EGFR, intron 1 of 25)	55019101	55211628	192528	1	EGFR	EGFR	ENSG00000146648	protein-coding	EGFR-201	7816	epidermal growth factor receptor [Source:HGNC Symbol;Acc:HGNC:3236]
chr7	44609397	44636517	27121	14_peaks126016_lociStitched	40234	Promoter (2-3kb)	44606639	44709066	102428	1	OGDH	OGDH	ENSG00000105953	protein-coding	OGDH-201	2758	oxoglutarate dehydrogenase [Source:HGNC Symbol;Acc:HGNC:8124]
chr5	138565967	138585503	19537	6_peaks113357_lociStitched	40097.7	Promoter (<=1kb)	138553756	138575724	21969	2	HSPA9	HSPA9	ENSG00000113013	protein-coding	HSPA9-214	0	heat shock protein family A (Hsp70) member 9 [Source:HGNC Symbol;Acc:HGNC:5244]
chr9	137236571	137244144	7574	3_peaks143781_lociStitched	40084.6	Promoter (<=1kb)	137241213	137243707	2495	1	TUBB4B	TUBB4B	ENSG00000188229	protein-coding	TUBB4B-201	0	tubulin beta 4B class IVb [Source:HGNC Symbol;Acc:HGNC:20771]
chr6	42117339	42147419	30081	9_peaks118840_lociStitched	39664.8	Promoter (<=1kb)	42101118	42142444	41327	2	C6orf132	C6orf132	ENSG00000188112	protein-coding	C6orf132-201	0	chromosome 6 open reading frame 132 [Source:HGNC Symbol;Acc:HGNC:21288]
chr16	68731716	68763250	31535	11_peaks53313_lociStitched	39604.8	Promoter (<=1kb)	68737225	68835548	98324	1	CDH1	CDH1	ENSG00000039068	protein-coding	CDH1-201	0	cadherin 1 [Source:HGNC Symbol;Acc:HGNC:1748]
chr22	50293058	50305448	12391	8_peaks88669_lociStitched	39590.5	Promoter (2-3kb)	50274979	50307572	32594	2	PLXNB2	PLXNB2	ENSG00000196576	protein-coding	PLXNB2-201	2124	plexin B2 [Source:HGNC Symbol;Acc:HGNC:9104]
chr7	76281553	76318946	37394	11_peaks127203_lociStitched	39510.5	Promoter (<=1kb)	76302544	76304295	1752	1	HSPB1	HSPB1	ENSG00000106211	protein-coding	HSPB1-201	0	heat shock protein family B (small) member 1 [Source:HGNC Symbol;Acc:HGNC:5246]
chr7	104971834	105007092	35259	11_peaks128491_lociStitched	39401.9	Exon (LINC01004-201/LINC01004, exon 2 of 2)	104982099	105013024	30926	2	LINC01004	LINC01004	ENSG00000228393	ncRNA	LINC01004-201	5932	long intergenic non-protein coding RNA 1004 [Source:HGNC Symbol;Acc:HGNC:48961]
chr3	37853712	37865140	11429	3_peaks90851_lociStitched	39379.8	Promoter (<=1kb)	37861960	37984469	122510	1	CTDSPL	CTDSPL	ENSG00000144677	protein-coding	CTDSPL-206	0	CTD small phosphatase like [Source:HGNC Symbol;Acc:HGNC:16890]
chr17	50934606	50977865	43260	15_peaks58427_lociStitched	39280.1	Promoter (<=1kb)	50934989	50944713	9725	2	AC005920.1	AC005920.1	ENSG00000247011	NA	AC005920.1-201	0	novel transcript
chr17	78164145	78184722	20578	6_peaks60328_lociStitched	39273.1	Promoter (<=1kb)	78168558	78173527	4970	1	SYNGR2	SYNGR2	ENSG00000108639	protein-coding	SYNGR2-201	0	synaptogyrin 2 [Source:HGNC Symbol;Acc:HGNC:11499]
chr17	39702959	39716639	13681	8_peaks57304_lociStitched	39137.2	Promoter (2-3kb)	39700080	39728662	28583	1	ERBB2	ERBB2	ENSG00000141736	protein-coding	ERBB2-201	2879	erb-b2 receptor tyrosine kinase 2 [Source:HGNC Symbol;Acc:HGNC:3430]
chr16	58017207	58034405	17199	11_peaks52848_lociStitched	38938.5	Promoter (<=1kb)	58025566	58046901	21336	1	MMP15	MMP15	ENSG00000102996	protein-coding	MMP15-201	0	matrix metallopeptidase 15 [Source:HGNC Symbol;Acc:HGNC:7161]
chr5	139653853	139674191	20339	11_peaks113492_lociStitched	38898.3	Intron (CXXC5-201/CXXC5, intron 1 of 2)	139648999	139649728	730	2	CXXC5-AS1	CXXC5-AS1	ENSG00000250635	ncRNA	CXXC5-AS1-201	-4125	CXXC5 antisense RNA 1 [Source:HGNC Symbol;Acc:HGNC:53009]
chr2	8992838	9011139	18302	10_peaks68656_lociStitched	38672.1	Promoter (<=1kb)	8852690	9003813	151124	2	MBOAT2	MBOAT2	ENSG00000143797	protein-coding	MBOAT2-201	0	membrane bound O-acyltransferase domain containing 2 [Source:HGNC Symbol;Acc:HGNC:25193]
chr13	113938940	113992878	53939	12_peaks40280_lociStitched	38490.9	Promoter (<=1kb)	113953705	113974079	20375	2	C13orf46	C13orf46	ENSG00000283199	protein-coding	C13orf46-201	0	chromosome 13 open reading frame 46 [Source:HGNC Symbol;Acc:HGNC:53786]
chr15	74604268	74621362	17095	6_peaks48501_lociStitched	38456.9	Promoter (<=1kb)	74613194	74615596	2403	2	AC100835.1	AC100835.1	ENSG00000260919	NA	AC100835.1-201	0	novel transcript, antisense to CLK3
chr6	133947653	134035961	88309	21_peaks121645_lociStitched	38334.9	Promoter (<=1kb)	134009033	134009218	186	1	AL449363.1	AL449363.1	ENSG00000278744	NA	AL449363.1-201	0	epithelial splicing regulatory protein 1 (ESRP1) pseudogene
chr1	2545999	2549240	3242	7_peaks328_lociStitched	38085.7	Promoter (2-3kb)	2549920	2552106	2187	2	TNFRSF14-AS1	TNFRSF14-AS1	ENSG00000238164	ncRNA	TNFRSF14-AS1-205	2866	TNFRSF14 antisense RNA 1 [Source:HGNC Symbol;Acc:HGNC:26966]
chr16	31128925	31142907	13983	3_peaks52108_lociStitched	38067.3	Promoter (<=1kb)	31131433	31131877	445	1	AC009088.3	AC009088.3	ENSG00000261385	NA	AC009088.3-201	0	novel transcript, antisense to PRSS8
chr16	2082188	2086584	4397	2_peaks50541_lociStitched	38019.1	Exon (TSC2-201/TSC2, exon 32 of 42)	2090195	2090284	90	2	MIR1225	MIR1225	ENSG00000221656	ncRNA	MIR1225-201	3700	microRNA 1225 [Source:HGNC Symbol;Acc:HGNC:33931]
chr10	125084475	125154012	69538	21_peaks21183_lociStitched	37960.8	5' UTR	124989225	125158716	169492	2	CTBP2	CTBP2	ENSG00000175029	protein-coding	CTBP2-214	4704	C-terminal binding protein 2 [Source:HGNC Symbol;Acc:HGNC:2495]
chr19	18464678	18508884	44207	24_peaks65948_lociStitched	37898.7	Promoter (<=1kb)	18444751	18475933	31183	2	ELL	ELL	ENSG00000105656	protein-coding	ELL-203	0	elongation factor for RNA polymerase II [Source:HGNC Symbol;Acc:HGNC:23114]
chr11	62539660	62556836	17177	8_peaks24931_lociStitched	37861.5	Promoter (<=1kb)	62433546	62546796	113251	2	AHNAK	AHNAK	ENSG00000124942	protein-coding	AHNAK-201	0	AHNAK nucleoprotein [Source:HGNC Symbol;Acc:HGNC:347]
chr5	168345973	168367810	21838	13_peaks114841_lociStitched	37696.8	Intron (WWC1-201/WWC1, intron 1 of 22)	168292150	168469216	177067	1	WWC1	WWC1	ENSG00000113645	protein-coding	WWC1-209	53823	WW and C2 domain containing 1 [Source:HGNC Symbol;Acc:HGNC:29435]
chr14	37571227	37601234	30008	9_peaks41346_lociStitched	37552	Promoter (<=1kb)	37589984	37595034	5051	2	FOXA1	FOXA1	ENSG00000129514	protein-coding	FOXA1-201	0	forkhead box A1 [Source:HGNC Symbol;Acc:HGNC:5021]
chr19	11085529	11092006	6478	2_peaks65401_lociStitched	37502.4	Promoter (<=1kb)	11089362	11132163	42802	1	LDLR	LDLR	ENSG00000130164	protein-coding	LDLR-208	0	low density lipoprotein receptor [Source:HGNC Symbol;Acc:HGNC:6547]
chr16	22188664	22191525	2862	4_peaks51579_lociStitched	37407.8	3' UTR	22206282	22288732	82451	1	EEF2K	EEF2K	ENSG00000103319	protein-coding	EEF2K-201	-14757	eukaryotic elongation factor 2 kinase [Source:HGNC Symbol;Acc:HGNC:24615]
chr1	222615423	222702941	87519	26_peaks12495_lociStitched	37335.6	Promoter (<=1kb)	222641414	222641858	445	2	AL592148.1	AL592148.1	ENSG00000229399	NA	AL592148.1-201	0	prefoldin 5 (PFDN5) pseudogene
chr6	41711839	41729227	17389	7_peaks118800_lociStitched	37294.2	Promoter (<=1kb)	41720396	41734032	13637	1	AL035588.1	AL035588.1	ENSG00000231102	NA	AL035588.1-201	0	novel transcript
chr20	419509	431693	12185	5_peaks79624_lociStitched	37281.2	3' UTR	408343	410764	2422	1	RBCK1	RBCK1	ENSG00000125826	protein-coding	RBCK1-206	11166	RANBP2-type and C3HC4-type zinc finger containing 1 [Source:HGNC Symbol;Acc:HGNC:15864]
chr1	204380400	204419259	38860	12_peaks11324_lociStitched	37138.5	Promoter (<=1kb)	204394541	204394774	234	1	AL606489.2	AL606489.2	ENSG00000237848	NA	AL606489.2-201	0	small nuclear ribonucleoprotein polypeptide F (SNRPF) pseudogene
chr11	64267305	64273628	6324	5_peaks25162_lociStitched	37121.9	3' UTR	64284339	64289404	5066	1	GPR137	GPR137	ENSG00000173264	protein-coding	GPR137-203	-10711	G protein-coupled receptor 137 [Source:HGNC Symbol;Acc:HGNC:24300]
chr15	69467671	69485394	17724	12_peaks48036_lociStitched	37014.8	Distal Intergenic	69458522	69461806	3285	2	AC027237.2	AC027237.2	ENSG00000259215	NA	AC027237.2-201	-5865	-
chr14	29723579	29771803	48225	21_peaks40887_lociStitched	36790.9	Exon (PRKD1-209/PRKD1, exon 2 of 19)	29811916	29812018	103	1	RNU6-1234P	RNU6-1234P	ENSG00000252686	pseudo	RNU6-1234P-201	-40113	RNA, U6 small nuclear 1234, pseudogene [Source:HGNC Symbol;Acc:HGNC:48197]
chr17	40311614	40332686	21073	14_peaks57380_lociStitched	36772.4	Promoter (<=1kb)	40318281	40356331	38051	1	RARA	RARA	ENSG00000131759	protein-coding	RARA-204	0	retinoic acid receptor alpha [Source:HGNC Symbol;Acc:HGNC:9864]
chrX	153699414	153728388	28975	12_peaks147227_lociStitched	36722.9	Promoter (<=1kb)	153724868	153744762	19895	1	ABCD1	ABCD1	ENSG00000101986	protein-coding	ABCD1-201	0	ATP binding cassette subfamily D member 1 [Source:HGNC Symbol;Acc:HGNC:61]
chr9	134403031	134418390	15360	7_peaks143447_lociStitched	36670.5	Exon (RXRA-202/RXRA, exon 3 of 10)	134379411	134379472	62	1	MIR4669	MIR4669	ENSG00000263897	ncRNA	MIR4669-201	23620	microRNA 4669 [Source:HGNC Symbol;Acc:HGNC:41558]
chr1	2583906	2593157	9252	3_peaks335_lociStitched	36600.9	Promoter (<=1kb)	2586750	2591467	4718	1	PRXL2B	PRXL2B	ENSG00000157870	protein-coding	PRXL2B-202	0	peroxiredoxin like 2B [Source:HGNC Symbol;Acc:HGNC:28390]
chr15	70091707	70112044	20338	7_peaks48131_lociStitched	36529.1	Promoter (<=1kb)	70047790	70098176	50387	2	TLE3	TLE3	ENSG00000140332	protein-coding	TLE3-214	0	TLE family member 3, transcriptional corepressor [Source:HGNC Symbol;Acc:HGNC:11839]
chr17	17523066	17568980	45915	17_peaks55925_lociStitched	36488.7	Intron (PEMT-203/PEMT, intron 2 of 6)	17505563	17577465	71903	2	PEMT	PEMT	ENSG00000133027	protein-coding	PEMT-203	8485	phosphatidylethanolamine N-methyltransferase [Source:HGNC Symbol;Acc:HGNC:8830]
chr19	1826102	1857640	31539	8_peaks64660_lociStitched	36266.7	Promoter (<=1kb)	1852382	1853622	1241	1	AC012615.3	AC012615.3	ENSG00000267125	NA	AC012615.3-201	0	novel transcript, antisense to KLF16
chr12	124504707	124520598	15892	12_peaks35839_lociStitched	36195.6	Promoter (<=1kb)	124513222	124514813	1592	1	AC073592.1	AC073592.1	ENSG00000214650	NA	AC073592.1-201	0	novel transcript
chr6	7137159	7176852	39694	23_peaks116380_lociStitched	36141.4	5' UTR	7183083	7185287	2205	1	AL355336.1	AL355336.1	ENSG00000225092	NA	AL355336.1-201	-6231	-
chr19	32340375	32388362	47988	16_peaks66350_lociStitched	36130.2	Promoter (<=1kb)	32345594	32387667	42074	1	ZNF507	ZNF507	ENSG00000168813	protein-coding	ZNF507-201	0	zinc finger protein 507 [Source:HGNC Symbol;Acc:HGNC:23783]
chr7	76379857	76394006	14150	3_peaks127219_lociStitched	35854.7	3' UTR	76397518	76442071	44554	1	ZP3	ZP3	ENSG00000188372	protein-coding	ZP3-201	-3512	zona pellucida glycoprotein 3 [Source:HGNC Symbol;Acc:HGNC:13189]
chr19	6233023	6250471	17449	12_peaks65090_lociStitched	35753	Intron (MLLT1-201/MLLT1, intron 3 of 11)	6259157	6259799	643	1	AC011471.2	AC011471.2	ENSG00000267563	NA	AC011471.2-201	-8686	novel transcript, antisense to MLLT1
chr15	92613909	92648487	34579	12_peaks49657_lociStitched	35543.8	Promoter (<=1kb)	92627073	92627414	342	1	AC091544.3	AC091544.3	ENSG00000259064	NA	AC091544.3-201	0	late endosomal/lysosomal adaptor, MAPK and MTOR activator 3 (LAMTOR3) pseudogene
chr1	8364260	8418527	54268	20_peaks736_lociStitched	35133.1	5' UTR	8354093	8423666	69574	2	RERE	RERE	ENSG00000142599	protein-coding	RERE-212	5139	arginine-glutamic acid dipeptide repeats [Source:HGNC Symbol;Acc:HGNC:9965]
chr11	65537742	65552359	14618	7_peaks25345_lociStitched	35122.7	Promoter (<=1kb)	65538819	65544704	5886	2	LTBP3	LTBP3	ENSG00000168056	protein-coding	LTBP3-217	0	latent transforming growth factor beta binding protein 3 [Source:HGNC Symbol;Acc:HGNC:6716]
chr19	1929445	1944192	14748	3_peaks64687_lociStitched	35106.1	Promoter (<=1kb)	1941149	1981338	40190	1	CSNK1G2	CSNK1G2	ENSG00000133275	protein-coding	CSNK1G2-201	0	casein kinase 1 gamma 2 [Source:HGNC Symbol;Acc:HGNC:2455]
chr20	44202990	44217585	14596	6_peaks82251_lociStitched	35008.5	Promoter (<=1kb)	44196496	44210076	13581	2	OSER1	OSER1	ENSG00000132823	protein-coding	OSER1-202	0	oxidative stress responsive serine rich 1 [Source:HGNC Symbol;Acc:HGNC:16105]
chr16	2895276	2907310	12035	4_peaks50690_lociStitched	34953.3	5' UTR	2911937	2951208	39272	1	FLYWCH1	FLYWCH1	ENSG00000059122	protein-coding	FLYWCH1-201	-4627	FLYWCH-type zinc finger 1 [Source:HGNC Symbol;Acc:HGNC:25404]
chr13	112693396	112746624	53229	23_peaks40090_lociStitched	34907.6	Exon (ATP11A-AS1-201/ATP11A-AS1, exon 2 of 2)	112690329	112887168	196840	1	ATP11A	ATP11A	ENSG00000068650	protein-coding	ATP11A-212	3067	ATPase phospholipid transporting 11A [Source:HGNC Symbol;Acc:HGNC:13552]
chr3	39167360	39208716	41357	6_peaks90963_lociStitched	34793.6	Promoter (<=1kb)	39183210	39192596	9387	2	XIRP1	XIRP1	ENSG00000168334	protein-coding	XIRP1-202	0	xin actin binding repeat containing 1 [Source:HGNC Symbol;Acc:HGNC:14301]
chr9	97979856	98003055	23200	4_peaks141016_lociStitched	34767.5	Promoter (<=1kb)	97986551	97987656	1106	2	AL354726.1	AL354726.1	ENSG00000236896	NA	AL354726.1-201	0	novel transcript
chr4	1717168	1728391	11224	3_peaks100079_lociStitched	34756.2	Promoter (<=1kb)	1721490	1745176	23687	1	TACC3	TACC3	ENSG00000013810	protein-coding	TACC3-212	0	transforming acidic coiled-coil containing protein 3 [Source:HGNC Symbol;Acc:HGNC:11524]
chr1	151187044	151211184	24141	7_peaks8050_lociStitched	34690.6	Promoter (<=1kb)	151198552	151249504	50953	1	PIP5K1A	PIP5K1A	ENSG00000143398	protein-coding	PIP5K1A-204	0	phosphatidylinositol-4-phosphate 5-kinase type 1 alpha [Source:HGNC Symbol;Acc:HGNC:8994]
chr19	45443500	45456236	12737	5_peaks67188_lociStitched	34623	Intron (ERCC1-204/ERCC1, intron 1 of 8)	45436654	45436704	51	1	MIR6088	MIR6088	ENSG00000275726	ncRNA	MIR6088-201	6846	microRNA 6088 [Source:HGNC Symbol;Acc:HGNC:50164]
chr10	97327699	97349857	22159	6_peaks19459_lociStitched	34565.8	Promoter (<=1kb)	97334564	97343203	8640	1	AL355490.1	AL355490.1	ENSG00000225850	NA	AL355490.1-201	0	-
chr7	139720924	139792653	71730	20_peaks130452_lociStitched	34530.8	Promoter (<=1kb)	139561570	139777718	216149	2	HIPK2	HIPK2	ENSG00000064393	protein-coding	HIPK2-202	0	homeodomain interacting protein kinase 2 [Source:HGNC Symbol;Acc:HGNC:14402]
chr11	57772317	57801981	29665	10_peaks24528_lociStitched	34387.7	5' UTR	57761818	57816717	54900	1	CTNND1	CTNND1	ENSG00000198561	protein-coding	CTNND1-215	10499	catenin delta 1 [Source:HGNC Symbol;Acc:HGNC:2515]
chr16	794946	813915	18970	6_peaks50351_lociStitched	34345.2	Promoter (<=1kb)	798041	800733	2693	2	GNG13	GNG13	ENSG00000127588	protein-coding	GNG13-201	0	G protein subunit gamma 13 [Source:HGNC Symbol;Acc:HGNC:14131]
chr7	73742327	73759176	16850	7_peaks127077_lociStitched	34308.3	Distal Intergenic	73736094	73738867	2774	2	ABHD11	ABHD11	ENSG00000106077	protein-coding	ABHD11-201	-3460	abhydrolase domain containing 11 [Source:HGNC Symbol;Acc:HGNC:16407]
chr17	48744636	48760727	16092	14_peaks58171_lociStitched	34034.6	Downstream (1-2kb)	48765554	48765847	294	2	RN7SL125P	RN7SL125P	ENSG00000244514	pseudo	RN7SL125P-201	5120	RNA, 7SL, cytoplasmic 125, pseudogene [Source:HGNC Symbol;Acc:HGNC:46141]
chr8	133503924	133569054	65131	26_peaks136806_lociStitched	33926.7	Promoter (<=1kb)	133515506	133515745	240	1	AC103706.2	AC103706.2	ENSG00000283176	NA	AC103706.2-201	0	mitochondrially encoded NADH dehydrogenase 3 (MT-ND3) pseudogene
chr1	3892422	3911434	19013	4_peaks457_lociStitched	33917.3	Promoter (<=1kb)	3889125	3900285	11161	2	C1orf174	C1orf174	ENSG00000198912	protein-coding	C1orf174-201	0	chromosome 1 open reading frame 174 [Source:HGNC Symbol;Acc:HGNC:27915]
chr12	120229755	120263376	33622	17_peaks35437_lociStitched	33860.7	Promoter (<=1kb)	120210447	120250161	39715	2	PXN	PXN	ENSG00000089159	protein-coding	PXN-206	0	paxillin [Source:HGNC Symbol;Acc:HGNC:9718]
chr9	131396766	131423548	26783	20_peaks143116_lociStitched	33832.3	Promoter (2-3kb)	131394213	131447207	52995	1	PRRC2B	PRRC2B	ENSG00000130723	protein-coding	PRRC2B-210	2553	proline rich coiled-coil 2B [Source:HGNC Symbol;Acc:HGNC:28121]
chr7	813296	824991	11696	3_peaks123693_lociStitched	33829.5	Promoter (<=1kb)	816615	843872	27258	1	SUN1	SUN1	ENSG00000164828	protein-coding	SUN1-220	0	Sad1 and UNC84 domain containing 1 [Source:HGNC Symbol;Acc:HGNC:18587]
chr5	150488692	150527036	38345	15_peaks114131_lociStitched	33739.8	Promoter (<=1kb)	150497778	150553714	55937	1	NDST1	NDST1	ENSG00000070614	protein-coding	NDST1-207	0	N-deacetylase and N-sulfotransferase 1 [Source:HGNC Symbol;Acc:HGNC:7680]
chr5	148829873	148873345	43473	19_peaks113912_lociStitched	33713.3	Distal Intergenic	148825245	148828687	3443	1	ADRB2	ADRB2	ENSG00000169252	protein-coding	ADRB2-201	4628	adrenoceptor beta 2 [Source:HGNC Symbol;Acc:HGNC:286]
chr7	36156063	36233721	77659	33_peaks125548_lociStitched	33711.8	Promoter (<=1kb)	36228621	36228884	264	2	AC007327.1	AC007327.1	ENSG00000228770	NA	AC007327.1-201	0	pseudogene similar to part of mitochondrially encoded NADH dehydrogenase 2 MT-ND2
chr5	6625235	6641617	16383	6_peaks107151_lociStitched	33468.8	Promoter (<=1kb)	6599239	6633291	34053	2	NSUN2	NSUN2	ENSG00000037474	protein-coding	NSUN2-201	0	NOP2/Sun RNA methyltransferase 2 [Source:HGNC Symbol;Acc:HGNC:25994]
chr1	201245070	201310239	65170	17_peaks10986_lociStitched	33230.2	Promoter (<=1kb)	201283452	201332993	49542	1	PKP1	PKP1	ENSG00000081277	protein-coding	PKP1-201	0	plakophilin 1 [Source:HGNC Symbol;Acc:HGNC:9023]
chr7	50623101	50722727	99627	50_peaks126392_lociStitched	33135.9	Promoter (<=1kb)	50590063	50705301	115239	2	GRB10	GRB10	ENSG00000106070	protein-coding	GRB10-203	0	growth factor receptor bound protein 10 [Source:HGNC Symbol;Acc:HGNC:4564]
chr11	44977524	44995068	17545	5_peaks24088_lociStitched	33081.1	Exon (AC068858.1-201/AC068858.1, exon 4 of 4)	44973902	44978028	4127	1	AC068858.1	#N/A	#N/A	#N/A	AC068858.1-201	3622	novel transcript
chr6	159971687	160014562	42876	13_peaks123049_lociStitched	33066	Promoter (<=1kb)	160003291	160007664	4374	2	AIRN	AIRN	ENSG00000268257	ncRNA	AIRN-201	0	antisense of IGF2R non-protein coding RNA [Source:HGNC Symbol;Acc:HGNC:34515]
chr5	134173277	134184439	11163	2_peaks112943_lociStitched	33015.7	Promoter (<=1kb)	134148935	134177038	28104	2	SKP1	SKP1	ENSG00000113558	protein-coding	SKP1-202	0	S-phase kinase associated protein 1 [Source:HGNC Symbol;Acc:HGNC:10899]
chr1	1236203	1241206	5004	4_peaks95_lociStitched	32867.8	Downstream (1-2kb)	1232259	1235041	2783	1	B3GALT6	B3GALT6	ENSG00000176022	protein-coding	B3GALT6-201	3944	beta-1,3-galactosyltransferase 6 [Source:HGNC Symbol;Acc:HGNC:17978]
chr9	137535022	137556815	21794	6_peaks143831_lociStitched	32845.7	Promoter (<=1kb)	137551199	137552555	1357	1	MRPL41	MRPL41	ENSG00000182154	protein-coding	MRPL41-201	0	mitochondrial ribosomal protein L41 [Source:HGNC Symbol;Acc:HGNC:14492]
chr12	123379469	123406287	26819	6_peaks35740_lociStitched	32797	Promoter (<=1kb)	123383773	123409351	25579	1	KMT5A	KMT5A	ENSG00000183955	protein-coding	KMT5A-201	0	lysine methyltransferase 5A [Source:HGNC Symbol;Acc:HGNC:29489]
chr11	61961645	61986200	24556	7_peaks24875_lociStitched	32696.3	Promoter (<=1kb)	61967794	61969490	1697	1	AP003733.4	#N/A	#N/A	#N/A	AP003733.4-201	0	-
chr2	26758163	26772734	14572	8_peaks69914_lociStitched	32600.5	Promoter (<=1kb)	26764288	26781231	16944	1	SLC35F6	SLC35F6	ENSG00000213699	protein-coding	SLC35F6-201	0	solute carrier family 35 member F6 [Source:HGNC Symbol;Acc:HGNC:26055]
chr10	478665	554940	76276	22_peaks14241_lociStitched	32554.6	Promoter (<=1kb)	274190	486558	212369	2	DIP2C	DIP2C	ENSG00000151240	protein-coding	DIP2C-202	0	disco interacting protein 2 homolog C [Source:HGNC Symbol;Acc:HGNC:29150]
chr1	162548320	162589894	41575	15_peaks8944_lociStitched	32553.2	Promoter (<=1kb)	162560227	162561308	1082	2	AL596325.1	AL596325.1	ENSG00000259788	NA	AL596325.1-201	0	novel transcript, antisense to UAP1
chr11	48024593	48061715	37123	15_peaks24366_lociStitched	32538.3	Intron (PTPRJ-207/PTPRJ, intron 1 of 24)	48014406	48015855	1450	2	PTPRJ-AS1	PTPRJ-AS1	ENSG00000254879	ncRNA	PTPRJ-AS1-201	-8738	PTPRJ antisense RNA 1 [Source:HGNC Symbol;Acc:HGNC:50634]
chr11	72025137	72042112	16976	6_peaks26007_lociStitched	32369.8	Promoter (<=1kb)	72002865	72035987	33123	2	NUMA1	NUMA1	ENSG00000137497	protein-coding	NUMA1-234	0	nuclear mitotic apparatus protein 1 [Source:HGNC Symbol;Acc:HGNC:8059]
chr8	143594160	143601502	7343	4_peaks137411_lociStitched	32225.5	Promoter (<=1kb)	143579697	143597388	17692	2	EEF1D	EEF1D	ENSG00000104529	protein-coding	EEF1D-201	0	eukaryotic translation elongation factor 1 delta [Source:HGNC Symbol;Acc:HGNC:3211]
chr7	129824959	129918845	93887	24_peaks129835_lociStitched	32128.1	5' UTR	129830744	129937732	106989	2	UBE2H	UBE2H	ENSG00000186591	protein-coding	UBE2H-210	18887	ubiquitin conjugating enzyme E2 H [Source:HGNC Symbol;Acc:HGNC:12484]
chr7	26194181	26204458	10278	2_peaks124942_lociStitched	32124.9	Promoter (<=1kb)	26201162	26213356	12195	1	CBX3	CBX3	ENSG00000122565	protein-coding	CBX3-201	0	chromobox 3 [Source:HGNC Symbol;Acc:HGNC:1553]
chr4	681110	693547	12438	4_peaks99959_lociStitched	32054	Promoter (<=1kb)	681829	689271	7443	2	SLC49A3	SLC49A3	ENSG00000169026	protein-coding	SLC49A3-202	0	solute carrier family 49 member 3 [Source:HGNC Symbol;Acc:HGNC:26177]
chr7	90216278	90239339	23062	14_peaks127675_lociStitched	31913.2	Promoter (2-3kb)	90213820	90237631	23812	1	STEAP2	STEAP2	ENSG00000157214	protein-coding	STEAP2-205	2458	STEAP2 metalloreductase [Source:HGNC Symbol;Acc:HGNC:17885]
chr10	5871587	5898138	26552	7_peaks14563_lociStitched	31912.8	Promoter (<=1kb)	5861617	5889898	28282	2	ANKRD16	ANKRD16	ENSG00000134461	protein-coding	ANKRD16-203	0	ankyrin repeat domain 16 [Source:HGNC Symbol;Acc:HGNC:23471]
chr3	184541168	184569288	28121	11_peaks98929_lociStitched	31886.4	Promoter (<=1kb)	184561784	184582409	20626	1	EPHB3	EPHB3	ENSG00000182580	protein-coding	EPHB3-201	0	EPH receptor B3 [Source:HGNC Symbol;Acc:HGNC:3394]
chr17	63425531	63435572	10042	5_peaks59167_lociStitched	31672.5	Promoter (<=1kb)	63391191	63431089	39899	2	AC005828.3	AC005828.3	ENSG00000263644	NA	AC005828.3-201	0	novel transcript, antisense to TANC2
chr15	89740231	89773255	33025	7_peaks49449_lociStitched	31608.2	Promoter (<=1kb)	89748661	89751310	2650	2	MESP1	MESP1	ENSG00000166823	protein-coding	MESP1-201	0	mesoderm posterior bHLH transcription factor 1 [Source:HGNC Symbol;Acc:HGNC:29658]
chr7	723758	750725	26968	7_peaks123683_lociStitched	31509.4	Promoter (<=1kb)	726701	786475	59775	1	DNAAF5	DNAAF5	ENSG00000164818	protein-coding	DNAAF5-201	0	dynein axonemal assembly factor 5 [Source:HGNC Symbol;Acc:HGNC:26013]
chr21	43859190	43880605	21416	7_peaks85327_lociStitched	31496.5	Promoter (<=1kb)	43865186	43986536	121351	1	AGPAT3	AGPAT3	ENSG00000160216	protein-coding	AGPAT3-201	0	1-acylglycerol-3-phosphate O-acyltransferase 3 [Source:HGNC Symbol;Acc:HGNC:326]
chr1	246582272	246618113	35842	13_peaks14110_lociStitched	31408.3	Promoter (<=1kb)	246605873	246608102	2230	1	AL591623.1	AL591623.1	ENSG00000225300	NA	AL591623.1-201	0	novel transcript
chr1	42923074	42949715	26642	17_peaks3446_lociStitched	31381.6	Promoter (2-3kb)	42952202	42952641	440	2	ATP6V0CP4	ATP6V0CP4	ENSG00000284138	pseudo	ATP6V0CP4-201	2926	ATPase H+ transporting V0 subunit c pseudogene 4 [Source:HGNC Symbol;Acc:HGNC:40002]
chr2	128275663	128321968	46306	17_peaks74598_lociStitched	31298.2	Promoter (<=1kb)	128265480	128318577	53098	2	HS6ST1	HS6ST1	ENSG00000136720	protein-coding	HS6ST1-201	0	heparan sulfate 6-O-sulfotransferase 1 [Source:HGNC Symbol;Acc:HGNC:5201]
chr3	128072102	128098593	26492	11_peaks95870_lociStitched	31260.6	Promoter (<=1kb)	128075073	128075249	177	2	RNU2-37P	RNU2-37P	ENSG00000222627	pseudo	RNU2-37P-201	0	RNA, U2 small nuclear 37, pseudogene [Source:HGNC Symbol;Acc:HGNC:48530]
chr1	9835264	9875171	39908	10_peaks941_lociStitched	31255.9	Promoter (<=1kb)	9848318	9850154	1837	1	AL357140.1	AL357140.1	ENSG00000223989	NA	AL357140.1-201	0	novel transcript
chr11	57493548	57503240	9693	9_peaks24503_lociStitched	31238.6	Exon (SLC43A1-201/SLC43A1, exon 3 of 15)	57484536	57514885	30350	2	SLC43A1	SLC43A1	ENSG00000149150	protein-coding	SLC43A1-204	11645	solute carrier family 43 member 1 [Source:HGNC Symbol;Acc:HGNC:9225]
chr17	82020008	82030175	10168	2_peaks60869_lociStitched	31188.3	Promoter (<=1kb)	82018703	82022892	4190	2	CENPX	CENPX	ENSG00000169689	protein-coding	CENPX-206	0	centromere protein X [Source:HGNC Symbol;Acc:HGNC:11422]
chr1	1154014	1163586	9573	7_peaks82_lociStitched	31180.2	Distal Intergenic	1167104	1167198	95	1	MIR200B	MIR200B	ENSG00000207730	ncRNA	MIR200B-201	-3518	microRNA 200b [Source:HGNC Symbol;Acc:HGNC:31579]
chr12	132491869	132499344	7476	9_peaks36079_lociStitched	31044.1	Promoter (2-3kb)	132489551	132585188	95638	1	FBRSL1	FBRSL1	ENSG00000112787	protein-coding	FBRSL1-208	2318	fibrosin like 1 [Source:HGNC Symbol;Acc:HGNC:29308]
chr14	103500287	103526451	26165	6_peaks44757_lociStitched	30971.5	Promoter (<=1kb)	103519659	103523111	3453	2	CKB	CKB	ENSG00000166165	protein-coding	CKB-201	0	creatine kinase B [Source:HGNC Symbol;Acc:HGNC:1991]
chr2	237695620	237745250	49631	18_peaks79157_lociStitched	30751.4	Exon (LRRFIP1-203/LRRFIP1, exon 2 of 24)	237692339	237764961	72623	1	LRRFIP1	LRRFIP1	ENSG00000124831	protein-coding	LRRFIP1-204	3281	LRR binding FLII interacting protein 1 [Source:HGNC Symbol;Acc:HGNC:6702]
chr19	5686377	5693473	7097	3_peaks65036_lociStitched	30667.6	Promoter (<=1kb)	5690196	5691876	1681	1	RPL36	RPL36	ENSG00000130255	protein-coding	RPL36-201	0	ribosomal protein L36 [Source:HGNC Symbol;Acc:HGNC:13631]
chr12	6321921	6337332	15412	8_peaks29963_lociStitched	30600.5	Promoter (2-3kb)	6319460	6328506	9047	1	PLEKHG6	PLEKHG6	ENSG00000008323	protein-coding	PLEKHG6-202	2461	pleckstrin homology and RhoGEF domain containing G6 [Source:HGNC Symbol;Acc:HGNC:25562]
chr11	64835295	64849282	13988	6_peaks25225_lociStitched	30569.4	Promoter (<=1kb)	64823387	64844569	21183	2	CDC42BPG	CDC42BPG	ENSG00000171219	protein-coding	CDC42BPG-201	0	CDC42 binding protein kinase gamma [Source:HGNC Symbol;Acc:HGNC:29829]
chr7	140886162	140932289	46128	12_peaks130550_lociStitched	30513.7	Promoter (<=1kb)	140719327	140924810	205484	2	BRAF	BRAF	ENSG00000157764	protein-coding	BRAF-204	0	B-Raf proto-oncogene, serine/threonine kinase [Source:HGNC Symbol;Acc:HGNC:1097]
chr3	13470803	13526664	55862	10_peaks89505_lociStitched	30400.1	Promoter (<=1kb)	13479724	13505334	25611	1	HDAC11	HDAC11	ENSG00000163517	protein-coding	HDAC11-211	0	histone deacetylase 11 [Source:HGNC Symbol;Acc:HGNC:19086]
chr2	159030874	159099384	68511	27_peaks75517_lociStitched	30206.5	Promoter (<=1kb)	159056005	159056859	855	2	GSTM3P2	GSTM3P2	ENSG00000226878	pseudo	GSTM3P2-201	0	glutathione S-transferase mu 3 pseudogene 2 [Source:HGNC Symbol;Acc:HGNC:38006]
chr9	71907388	71944985	37598	9_peaks139452_lociStitched	30146.1	Promoter (<=1kb)	71862452	71910931	48480	2	ABHD17B	ABHD17B	ENSG00000107362	protein-coding	ABHD17B-202	0	abhydrolase domain containing 17B [Source:HGNC Symbol;Acc:HGNC:24278]
chr5	139131205	139185258	54054	31_peaks113413_lociStitched	30129.7	5' UTR	138947023	139196521	249499	2	SIL1	SIL1	ENSG00000120725	protein-coding	SIL1-213	11263	SIL1 nucleotide exchange factor [Source:HGNC Symbol;Acc:HGNC:24624]
chr10	69425708	69480312	54605	18_peaks17630_lociStitched	30032.8	Promoter (<=1kb)	69432972	69433371	400	2	ATP5MC1P7	ATP5MC1P7	ENSG00000232734	pseudo	ATP5MC1P7-201	0	ATP synthase membrane subunit c locus 1 pseudogene 7 [Source:HGNC Symbol;Acc:HGNC:39510]
chr4	6779351	6815720	36370	10_peaks100470_lociStitched	29881.6	Promoter (<=1kb)	6782732	6884170	101439	1	KIAA0232	KIAA0232	ENSG00000170871	protein-coding	KIAA0232-202	0	KIAA0232 [Source:HGNC Symbol;Acc:HGNC:28992]
chr20	62605977	62630269	24293	9_peaks83399_lociStitched	29873.1	Promoter (2-3kb)	62596732	62603115	6384	2	BX640514.2	BX640514.2	ENSG00000273812	NA	BX640514.2-201	-2862	novel transcript
chr12	54358219	54399601	41383	9_peaks32361_lociStitched	29862	Promoter (<=1kb)	54362445	54364474	2030	2	GPR84	GPR84	ENSG00000139572	protein-coding	GPR84-201	0	G protein-coupled receptor 84 [Source:HGNC Symbol;Acc:HGNC:4535]
chr2	231600753	231617757	17005	8_peaks78608_lociStitched	29801.3	Distal Intergenic	231592901	231594283	1383	1	TEX44	TEX44	ENSG00000177673	protein-coding	TEX44-201	7852	testis expressed 44 [Source:HGNC Symbol;Acc:HGNC:28563]
chr17	3660287	3678954	18668	5_peaks54997_lociStitched	29764.3	Promoter (<=1kb)	3665220	3665702	483	1	AC132942.1	AC132942.1	ENSG00000240898	NA	AC132942.1-201	0	ribosomal protein L21 (RPL21)pseudogene
chr9	93566455	93600411	33957	9_peaks140720_lociStitched	29753.1	Promoter (<=1kb)	93594841	93594894	54	1	MIR548AU	MIR548AU	ENSG00000283146	ncRNA	MIR548AU-201	0	microRNA 548au [Source:HGNC Symbol;Acc:HGNC:43483]
chr11	69638385	69655904	17520	8_peaks25839_lociStitched	29621.1	Promoter (<=1kb)	69641087	69654474	13388	1	CCND1	CCND1	ENSG00000110092	protein-coding	CCND1-201	0	cyclin D1 [Source:HGNC Symbol;Acc:HGNC:1582]
chr22	23077816	23108287	30472	12_peaks86250_lociStitched	29545.7	5' UTR	23070361	23125037	54677	1	GNAZ	GNAZ	ENSG00000128266	protein-coding	GNAZ-203	7455	G protein subunit alpha z [Source:HGNC Symbol;Acc:HGNC:4395]
chr19	47509396	47523775	14380	6_peaks67372_lociStitched	29364	Promoter (<=1kb)	47487637	47515240	27604	2	NAPA	NAPA	ENSG00000105402	protein-coding	NAPA-201	0	NSF attachment protein alpha [Source:HGNC Symbol;Acc:HGNC:7641]
chr16	4359199	4377198	18000	5_peaks50861_lociStitched	29313	Promoter (<=1kb)	4371848	4383528	11681	1	VASN	VASN	ENSG00000168140	protein-coding	VASN-201	0	vasorin [Source:HGNC Symbol;Acc:HGNC:18517]
chr2	218272751	218312492	39742	9_peaks78052_lociStitched	29309.7	Promoter (<=1kb)	218280125	218280188	64	2	MIR6513	MIR6513	ENSG00000284173	ncRNA	MIR6513-201	0	microRNA 6513 [Source:HGNC Symbol;Acc:HGNC:50247]
chr5	178192255	178215570	23316	5_peaks115558_lociStitched	29254.6	Promoter (<=1kb)	178204507	178211163	6657	1	HNRNPAB	HNRNPAB	ENSG00000197451	protein-coding	HNRNPAB-202	0	heterogeneous nuclear ribonucleoprotein A/B [Source:HGNC Symbol;Acc:HGNC:5034]
chr1	206682191	206739189	56999	23_peaks11599_lociStitched	29240.5	Promoter (<=1kb)	206695837	206696269	433	2	AL591846.1	AL591846.1	ENSG00000224114	NA	AL591846.1-201	0	-
chr17	64975268	64985358	10091	3_peaks59331_lociStitched	29228.6	Promoter (<=1kb)	64966550	64975568	9019	2	AMZ2P1	AMZ2P1	ENSG00000214174	pseudo	AMZ2P1-202	0	archaelysin family metallopeptidase 2 pseudogene 1 [Source:HGNC Symbol;Acc:HGNC:26491]
chr1	28067053	28091398	24346	6_peaks2364_lociStitched	29217.6	Promoter (<=1kb)	27970344	28088696	118353	2	EYA3	EYA3	ENSG00000158161	protein-coding	EYA3-203	0	EYA transcriptional coactivator and phosphatase 3 [Source:HGNC Symbol;Acc:HGNC:3521]
chr13	113831312	113840168	8857	5_peaks40248_lociStitched	29172.3	Exon (GAS6-AS1-201/GAS6-AS1, exon 2 of 5)	113815630	113845744	30115	1	GAS6-AS1	GAS6-AS1	ENSG00000233695	ncRNA	GAS6-AS1-201	15682	GAS6 antisense RNA 1 [Source:HGNC Symbol;Acc:HGNC:39826]
chr19	39397738	39404058	6321	4_peaks66859_lociStitched	29123.4	Promoter (2-3kb)	39406813	39409412	2600	1	ZFP36	ZFP36	ENSG00000128016	protein-coding	ZFP36-203	-2755	ZFP36 ring finger protein [Source:HGNC Symbol;Acc:HGNC:12862]
chr3	53235965	53270474	34510	10_peaks92300_lociStitched	28926.3	Promoter (<=1kb)	53224707	53256031	31325	2	TKT	TKT	ENSG00000163931	protein-coding	TKT-208	0	transketolase [Source:HGNC Symbol;Acc:HGNC:11834]
chr2	20596993	20642686	45694	18_peaks69500_lociStitched	28910.6	Promoter (<=1kb)	20606280	20606654	375	2	AC012065.2	#N/A	#N/A	#N/A	AC012065.2-201	0	ribosomal protein S25 (RPS25) pseudogene
chr14	23089936	23099471	9536	3_peaks40549_lociStitched	28809.2	Promoter (<=1kb)	23058567	23095153	36587	2	ACIN1	ACIN1	ENSG00000100813	protein-coding	ACIN1-223	0	apoptotic chromatin condensation inducer 1 [Source:HGNC Symbol;Acc:HGNC:17066]
chr2	238234409	238264501	30093	9_peaks79216_lociStitched	28723.8	Promoter (<=1kb)	238238267	238240124	1858	2	HES6	HES6	ENSG00000144485	protein-coding	HES6-201	0	hes family bHLH transcription factor 6 [Source:HGNC Symbol;Acc:HGNC:18254]
chr1	27536696	27591542	54847	17_peaks2319_lociStitched	28723.4	5' UTR	27525805	27530561	4757	1	BX293535.1	BX293535.1	ENSG00000237429	NA	BX293535.1-201	10891	novel transcript
chr12	120466679	120489231	22553	5_peaks35475_lociStitched	28651.3	Promoter (<=1kb)	120469850	120498493	28644	1	DYNLL1	DYNLL1	ENSG00000088986	protein-coding	DYNLL1-203	0	dynein light chain LC8-type 1 [Source:HGNC Symbol;Acc:HGNC:15476]
chr10	96505580	96581894	76315	27_peaks19348_lociStitched	28518.9	Promoter (<=1kb)	96560185	96560922	738	1	NPM1P26	NPM1P26	ENSG00000235677	pseudo	NPM1P26-201	0	nucleophosmin 1 pseudogene 26 [Source:HGNC Symbol;Acc:HGNC:45205]
chr1	147585807	147601115	15309	9_peaks7885_lociStitched	28389	Intron (BCL9-201/BCL9, intron 1 of 9)	147541412	147626216	84805	1	BCL9	BCL9	ENSG00000116128	protein-coding	BCL9-201	44395	BCL9 transcription coactivator [Source:HGNC Symbol;Acc:HGNC:1008]
chr10	78964707	78982140	17434	10_peaks18476_lociStitched	28356.4	Promoter (2-3kb)	78943328	78962394	19067	2	ZMIZ1-AS1	ZMIZ1-AS1	ENSG00000224596	ncRNA	ZMIZ1-AS1-201	-2313	ZMIZ1 antisense RNA 1 [Source:HGNC Symbol;Acc:HGNC:27433]
chr22	29326131	29362225	36095	13_peaks86731_lociStitched	28222.7	Promoter (<=1kb)	29333158	29333267	110	2	MIR3653	#N/A	#N/A	#N/A	MIR3653-201	0	-
chr5	72264597	72308674	44078	22_peaks109841_lociStitched	28196.7	5' UTR	72314397	72314688	292	2	RN7SL153P	RN7SL153P	ENSG00000244748	pseudo	RN7SL153P-201	6014	RNA, 7SL, cytoplasmic 153, pseudogene [Source:HGNC Symbol;Acc:HGNC:46169]
chr16	53084855	53100157	15303	9_peaks52469_lociStitched	28100.9	Intron (CHD9-203/CHD9, intron 1 of 38)	53055033	53329150	274118	1	CHD9	CHD9	ENSG00000177200	protein-coding	CHD9-218	29822	chromodomain helicase DNA binding protein 9 [Source:HGNC Symbol;Acc:HGNC:25701]
chr11	61325648	61349548	23901	7_peaks24763_lociStitched	28098	Promoter (<=1kb)	61299451	61333366	33916	2	DDB1	DDB1	ENSG00000167986	protein-coding	DDB1-201	0	damage specific DNA binding protein 1 [Source:HGNC Symbol;Acc:HGNC:2717]
chr19	49861601	49870281	8681	3_peaks67600_lociStitched	28090	Promoter (<=1kb)	49861204	49867555	6352	2	PNKP	PNKP	ENSG00000039650	protein-coding	PNKP-215	0	polynucleotide kinase 3'-phosphatase [Source:HGNC Symbol;Acc:HGNC:9154]
chr8	23540834	23591444	50611	20_peaks132625_lociStitched	28084	3' UTR	23600026	23600138	113	2	RNU4-71P	RNU4-71P	ENSG00000252067	pseudo	RNU4-71P-201	8694	RNA, U4 small nuclear 71, pseudogene [Source:HGNC Symbol;Acc:HGNC:47007]
chr13	113486808	113494472	7665	3_peaks40216_lociStitched	28024	Promoter (<=1kb)	113455819	113490691	34873	2	DCUN1D2	DCUN1D2	ENSG00000150401	protein-coding	DCUN1D2-201	0	defective in cullin neddylation 1 domain containing 2 [Source:HGNC Symbol;Acc:HGNC:20328]
chr11	59765306	59788244	22939	13_peaks24653_lociStitched	28008.5	Promoter (<=1kb)	59781318	59781722	405	2	FABP5P7	FABP5P7	ENSG00000234964	pseudo	FABP5P7-201	0	fatty acid binding protein 5 pseudogene 7 [Source:HGNC Symbol;Acc:HGNC:31070]
chr17	3754523	3755309	787	1_peaks55007_lociStitched	27977.8	Exon (ITGAE-201/ITGAE, exon 12 of 31)	3729361	3730493	1133	1	AC116914.1	AC116914.1	ENSG00000262358	NA	AC116914.1-201	25162	Novel protein, antisense to ITGAE
chr15	101179745	101248523	68779	25_peaks50120_lociStitched	27889.9	Exon (CHSY1-201/CHSY1, exon 2 of 3)	101175723	101251932	76210	2	CHSY1	CHSY1	ENSG00000131873	protein-coding	CHSY1-201	3409	chondroitin sulfate synthase 1 [Source:HGNC Symbol;Acc:HGNC:17198]
chr10	131904683	131947799	43117	23_peaks21613_lociStitched	27806.2	Exon (PPP2R2D-201/PPP2R2D, exon 3 of 9)	131900644	131959834	59191	1	PPP2R2D	PPP2R2D	ENSG00000175470	protein-coding	PPP2R2D-201	4039	protein phosphatase 2 regulatory subunit Bdelta [Source:HGNC Symbol;Acc:HGNC:23732]
chr19	40421205	40434416	13212	3_peaks66930_lociStitched	27762.4	Promoter (<=1kb)	40426115	40426702	588	1	AC010271.2	AC010271.2	ENSG00000277453	NA	AC010271.2-201	0	novel transcript
chr3	39125350	39144600	19251	7_peaks90940_lociStitched	27742.6	Promoter (<=1kb)	39138206	39138266	61	1	MIR6822	MIR6822	ENSG00000284158	ncRNA	MIR6822-201	0	microRNA 6822 [Source:HGNC Symbol;Acc:HGNC:49999]
chr9	133448593	133463369	14777	4_peaks143310_lociStitched	27689.1	Promoter (<=1kb)	133455648	133459386	3739	1	ADAMTS13	ADAMTS13	ENSG00000160323	protein-coding	ADAMTS13-203	0	ADAM metallopeptidase with thrombospondin type 1 motif 13 [Source:HGNC Symbol;Acc:HGNC:1366]
chr19	19361167	19391019	29853	6_peaks66041_lociStitched	27599.1	Promoter (<=1kb)	19385833	19508931	123099	1	GATAD2A	GATAD2A	ENSG00000167491	protein-coding	GATAD2A-202	0	GATA zinc finger domain containing 2A [Source:HGNC Symbol;Acc:HGNC:29989]
chr2	159114197	159157190	42994	17_peaks75547_lociStitched	27468.9	Exon (TANC1-201/TANC1, exon 5 of 27)	159186835	159186901	67	1	MIR6888	MIR6888	ENSG00000275141	ncRNA	MIR6888-201	-29645	microRNA 6888 [Source:HGNC Symbol;Acc:HGNC:50071]
chr9	6669998	6681929	11932	6_peaks137953_lociStitched	27329.1	Promoter (<=1kb)	6675284	6675614	331	1	AL354707.3	#N/A	#N/A	#N/A	AL354707.3-201	0	-
chr7	101856863	101900438	43576	15_peaks128338_lociStitched	27291.6	Intron (CUX1-206/CUX1, intron 1 of 22)	101822247	101824729	2483	2	AC005096.1	AC005096.1	ENSG00000259294	NA	AC005096.1-201	-32134	novel transcript, antisense to CUX1
chr12	8026634	8039144	12511	4_peaks30130_lociStitched	27245.2	Promoter (<=1kb)	8032703	8055503	22801	1	FOXJ2	FOXJ2	ENSG00000065970	protein-coding	FOXJ2-201	0	forkhead box J2 [Source:HGNC Symbol;Acc:HGNC:24818]
chr9	33130765	33163662	32898	16_peaks138699_lociStitched	27183.6	Exon (B4GALT1-202/B4GALT1, exon 2 of 3)	33166975	33179983	13009	1	B4GALT1-AS1	B4GALT1-AS1	ENSG00000233554	ncRNA	B4GALT1-AS1-202	-3313	B4GALT1 antisense RNA 1 [Source:HGNC Symbol;Acc:HGNC:49910]
chr22	24281833	24339940	58108	23_peaks86397_lociStitched	27182.9	5' UTR	24270898	24442356	171459	1	SPECC1L-ADORA2A	SPECC1L-ADORA2A	ENSG00000258555	ncRNA	SPECC1L-ADORA2A-201	10935	SPECC1L-ADORA2A readthrough (NMD candidate) [Source:HGNC Symbol;Acc:HGNC:49185]
chr2	2661076	2664496	3421	5_peaks68187_lociStitched	27173.3	Distal Intergenic	2641989	2656630	14642	2	AC018685.2	AC018685.2	ENSG00000234929	NA	AC018685.2-201	-4446	novel transcript
chr5	149471466	149493619	22154	6_peaks113990_lociStitched	27116.5	3' UTR	149494314	149504670	10357	2	AC021078.1	AC021078.1	ENSG00000230551	NA	AC021078.1-201	11051	novel transcript
chr9	129107864	129131892	24029	8_peaks142894_lociStitched	27109.5	Promoter (<=1kb)	129094810	129110804	15995	2	CRAT	CRAT	ENSG00000095321	protein-coding	CRAT-201	0	carnitine O-acetyltransferase [Source:HGNC Symbol;Acc:HGNC:2342]
chr18	74255431	74286238	30808	19_peaks64084_lociStitched	27074.1	5' UTR	74253296	74291041	37746	2	CYB5A	CYB5A	ENSG00000166347	protein-coding	CYB5A-201	4803	cytochrome b5 type A [Source:HGNC Symbol;Acc:HGNC:2570]
chr17	78104502	78115668	11167	7_peaks60318_lociStitched	27071	Promoter (<=1kb)	78107398	78111799	4402	2	TNRC6C-AS1	TNRC6C-AS1	ENSG00000204282	ncRNA	TNRC6C-AS1-201	0	TNRC6C antisense RNA 1 [Source:HGNC Symbol;Acc:HGNC:44360]
chr13	110520783	110556676	35894	16_peaks39908_lociStitched	27010.2	3' UTR	110523066	110561733	38668	2	RAB20	RAB20	ENSG00000139832	protein-coding	RAB20-201	5057	RAB20, member RAS oncogene family [Source:HGNC Symbol;Acc:HGNC:18260]
chr7	105638984	105691999	53016	20_peaks128561_lociStitched	26990.4	Promoter (<=1kb)	105607771	105679162	71392	2	ATXN7L1	ATXN7L1	ENSG00000146776	protein-coding	ATXN7L1-207	0	ataxin 7 like 1 [Source:HGNC Symbol;Acc:HGNC:22210]
chr17	41963062	41978415	15354	5_peaks57533_lociStitched	26973.9	Promoter (<=1kb)	41966741	41977731	10991	1	CNP	CNP	ENSG00000173786	protein-coding	CNP-202	0	2',3'-cyclic nucleotide 3' phosphodiesterase [Source:HGNC Symbol;Acc:HGNC:2158]
chr10	119654709	119678496	23788	10_peaks20779_lociStitched	26963.7	3' UTR	119651370	119677819	26450	1	BAG3	BAG3	ENSG00000151929	protein-coding	BAG3-201	3339	BCL2 associated athanogene 3 [Source:HGNC Symbol;Acc:HGNC:939]
chr1	202017774	202057350	39577	6_peaks11098_lociStitched	26916.3	Promoter (<=1kb)	202028606	202028692	87	1	AL691482.1	AL691482.1	ENSG00000232296	NA	AL691482.1-201	0	-
chr13	46120274	46164981	44708	16_peaks37891_lociStitched	26878.4	5' UTR	46169458	46169748	291	2	RN7SL288P	RN7SL288P	ENSG00000240767	pseudo	RN7SL288P-201	4767	RNA, 7SL, cytoplasmic 288, pseudogene [Source:HGNC Symbol;Acc:HGNC:46304]
chr14	61408484	61439704	31221	14_peaks42269_lociStitched	26765.8	Intron (PRKCH-201/PRKCH, intron 2 of 13)	61485535	61529238	43704	1	PRKCH	PRKCH	ENSG00000027075	protein-coding	PRKCH-228	-45831	protein kinase C eta [Source:HGNC Symbol;Acc:HGNC:9403]
chr16	46968021	46994183	26163	6_peaks52205_lociStitched	26686.3	Promoter (<=1kb)	46973989	46978983	4995	1	AC018845.3	AC018845.3	ENSG00000261173	NA	AC018845.3-201	0	novel transcript, antisense to DNAJA2
chr18	58300036	58339410	39375	20_peaks63539_lociStitched	26637.2	5' UTR	58371566	58372666	1101	1	AC090236.2	AC090236.2	ENSG00000267504	NA	AC090236.2-201	-32156	novel transcript, sense intronic to NEDD4L
chr11	130162682	130190836	28155	16_peaks29275_lociStitched	26598	Exon (ST14-201/ST14, exon 2 of 19)	130159562	130210376	50815	1	ST14	ST14	ENSG00000149418	protein-coding	ST14-201	3120	suppression of tumorigenicity 14 [Source:HGNC Symbol;Acc:HGNC:11344]
chr17	41772136	41782531	10396	6_peaks57508_lociStitched	26579.5	Promoter (2-3kb)	41754604	41785155	30552	2	JUP	JUP	ENSG00000173801	protein-coding	JUP-202	2624	junction plakoglobin [Source:HGNC Symbol;Acc:HGNC:6207]
chr21	16169687	16213781	44095	13_peaks83858_lociStitched	26487.9	Exon (MIR99AHG-221/MIR99AHG, exon 3 of 6)	16121310	16121644	335	2	RPS26P5	RPS26P5	ENSG00000224602	pseudo	RPS26P5-201	-48043	ribosomal protein S26 pseudogene 5 [Source:HGNC Symbol;Acc:HGNC:23776]
chr16	2690645	2705114	14470	9_peaks50645_lociStitched	26485.9	Exon (KCTD5-201/KCTD5, exon 2 of 6)	2683106	2684764	1659	1	AC092117.2	AC092117.2	ENSG00000279901	NA	AC092117.2-201	7539	tec
chr3	44958520	45009435	50916	18_peaks91388_lociStitched	26471.2	Promoter (<=1kb)	44976230	45011470	35241	1	EXOSC7	EXOSC7	ENSG00000075914	protein-coding	EXOSC7-201	0	exosome component 7 [Source:HGNC Symbol;Acc:HGNC:28112]
chr17	50904440	50920055	15616	6_peaks58413_lociStitched	26398.8	Promoter (<=1kb)	50909637	50910232	596	2	AC005920.4	AC005920.4	ENSG00000262006	NA	AC005920.4-201	0	novel transcript
chr10	68328959	68335828	6870	2_peaks17552_lociStitched	26299	Promoter (<=1kb)	68332075	68343187	11113	1	HNRNPH3	HNRNPH3	ENSG00000096746	protein-coding	HNRNPH3-201	0	heterogeneous nuclear ribonucleoprotein H3 [Source:HGNC Symbol;Acc:HGNC:5043]
chr20	45410925	45420348	9424	3_peaks82390_lociStitched	26253.4	Promoter (<=1kb)	45416067	45426244	10178	1	PIGT	PIGT	ENSG00000124155	protein-coding	PIGT-202	0	phosphatidylinositol glycan anchor biosynthesis class T [Source:HGNC Symbol;Acc:HGNC:14938]
chr16	379142	388662	9521	3_peaks50235_lociStitched	26245.6	Promoter (<=1kb)	370773	381982	11210	2	TMEM8A	#N/A	#N/A	#N/A	TMEM8A-204	0	-
chr17	38584413	38608971	24559	7_peaks57184_lociStitched	26160.2	Promoter (<=1kb)	38601049	38602701	1653	1	AC006449.1	AC006449.1	ENSG00000274996	NA	AC006449.1-201	0	novel transcript, antisense to SRCIN1
chr3	37922268	38004871	82604	22_peaks90867_lociStitched	26111.1	Promoter (<=1kb)	37969404	37969480	77	1	MIR26A1	MIR26A1	ENSG00000199075	ncRNA	MIR26A1-201	0	microRNA 26a-1 [Source:HGNC Symbol;Acc:HGNC:31610]
chr21	43712262	43726026	13765	5_peaks85308_lociStitched	26069.5	Promoter (<=1kb)	43719094	43738861	19768	1	PDXK	PDXK	ENSG00000160209	protein-coding	PDXK-205	0	pyridoxal kinase [Source:HGNC Symbol;Acc:HGNC:8819]
chr1	8438574	8493039	54466	23_peaks766_lociStitched	26045.6	Exon (RERE-201/RERE, exon 12 of 24)	8425638	8430041	4404	1	AL096855.1	AL096855.1	ENSG00000221083	NA	AL096855.1-202	12936	-
chr11	67269362	67287908	18547	9_peaks25585_lociStitched	26027	Promoter (<=1kb)	67288547	67302481	13935	1	ANKRD13D	ANKRD13D	ENSG00000172932	protein-coding	ANKRD13D-202	-639	ankyrin repeat domain 13D [Source:HGNC Symbol;Acc:HGNC:27880]
chr2	6977210	7058331	81122	24_peaks68516_lociStitched	26015.8	5' UTR	7062346	7077880	15535	2	AC068481.1	#N/A	#N/A	#N/A	AC068481.1-201	19549	novel transcript, antisense to RNF144A
chr10	6163424	6212120	48697	11_peaks14590_lociStitched	25828.9	Promoter (<=1kb)	6197612	6202693	5082	2	AL157395.1	AL157395.1	ENSG00000213994	NA	AL157395.1-201	0	novel transcript
chr7	55163776	55186463	22688	11_peaks126740_lociStitched	25694.2	Promoter (2-3kb)	55179750	55188934	9185	2	EGFR-AS1	EGFR-AS1	ENSG00000224057	ncRNA	EGFR-AS1-201	2471	EGFR antisense RNA 1 [Source:HGNC Symbol;Acc:HGNC:40207]
chr19	1082050	1082867	818	peaks64543	25670.7	Exon (ARHGAP45-202/ARHGAP45, exon 20 of 23)	1077487	1086628	9142	1	ARHGAP45	ARHGAP45	ENSG00000180448	protein-coding	ARHGAP45-212	4563	-
chr12	76079730	76096446	16717	7_peaks33404_lociStitched	25620.5	Promoter (<=1kb)	76036587	76085033	48447	2	NAP1L1	NAP1L1	ENSG00000187109	protein-coding	NAP1L1-227	0	nucleosome assembly protein 1 like 1 [Source:HGNC Symbol;Acc:HGNC:7637]
chr1	157132663	157163909	31247	10_peaks8676_lociStitched	25535	Promoter (<=1kb)	157121191	157138367	17177	2	ETV3	ETV3	ENSG00000117036	protein-coding	ETV3-202	0	ETS variant transcription factor 3 [Source:HGNC Symbol;Acc:HGNC:3492]
chr5	138024306	138036164	11859	2_peaks113297_lociStitched	25498	Promoter (<=1kb)	138032774	138037266	4493	1	AC113382.1	AC113382.1	ENSG00000246323	NA	AC113382.1-201	0	novel transcript, antisense to FAM13B
chr3	48500837	48507850	7014	4_peaks91740_lociStitched	25451.7	Promoter (<=1kb)	48467798	48504050	36253	2	SHISA5	SHISA5	ENSG00000164054	protein-coding	SHISA5-220	0	shisa family member 5 [Source:HGNC Symbol;Acc:HGNC:30376]
chr17	63543060	63566866	23807	8_peaks59194_lociStitched	25375.9	Promoter (<=1kb)	63550461	63594266	43806	1	DCAF7	DCAF7	ENSG00000136485	protein-coding	DCAF7-205	0	DDB1 and CUL4 associated factor 7 [Source:HGNC Symbol;Acc:HGNC:30915]
chr11	107821817	107850242	28426	14_peaks27695_lociStitched	25338.9	Intron (SLC35F2-204/SLC35F2, intron 1 of 7)	107792615	107858561	65947	2	SLC35F2	SLC35F2	ENSG00000110660	protein-coding	SLC35F2-201	8319	solute carrier family 35 member F2 [Source:HGNC Symbol;Acc:HGNC:23615]
chr20	63881980	63890072	8093	8_peaks83601_lociStitched	25307.6	3' UTR	63895182	63936031	40850	1	DNAJC5	DNAJC5	ENSG00000101152	protein-coding	DNAJC5-201	-5110	DnaJ heat shock protein family (Hsp40) member C5 [Source:HGNC Symbol;Acc:HGNC:16235]
chr10	75230723	75248064	17342	5_peaks18144_lociStitched	25267.3	Promoter (<=1kb)	75233969	75236011	2043	2	COMTD1	COMTD1	ENSG00000165644	protein-coding	COMTD1-201	0	catechol-O-methyltransferase domain containing 1 [Source:HGNC Symbol;Acc:HGNC:26309]
chr20	34523212	34529232	6021	2_peaks81620_lociStitched	25225	Promoter (<=1kb)	34526510	34526606	97	2	RF00019	#N/A	#N/A	#N/A	RF00019.383-201	0	-
chr10	125037356	125067046	29691	15_peaks21171_lociStitched	25178	5' UTR	125032783	125032870	88	2	MIR4296	MIR4296	ENSG00000264572	ncRNA	MIR4296-201	-4486	microRNA 4296 [Source:HGNC Symbol;Acc:HGNC:38178]
chr12	122094982	122113499	18518	9_peaks35626_lociStitched	25154.9	Intron (MLXIP-201/MLXIP, intron 1 of 16)	122078722	122147347	68626	1	MLXIP	MLXIP	ENSG00000175727	protein-coding	MLXIP-201	16260	MLX interacting protein [Source:HGNC Symbol;Acc:HGNC:17055]
chr17	57091004	57131236	40233	17_peaks58675_lociStitched	25113.4	Promoter (<=1kb)	57092145	57096425	4281	2	AC007114.2	AC007114.2	ENSG00000263089	NA	AC007114.2-201	0	novel transcript, antisense to AKAP1
chr2	25279051	25324013	44963	10_peaks69758_lociStitched	25102.8	5' UTR	25328640	25328721	82	2	MIR1301	MIR1301	ENSG00000221445	ncRNA	MIR1301-201	4708	microRNA 1301 [Source:HGNC Symbol;Acc:HGNC:35253]
chr10	79245816	79265967	20152	8_peaks18544_lociStitched	24978.4	Intron (ZMIZ1-201/ZMIZ1, intron 7 of 24)	79285453	79316528	31076	1	ZMIZ1	ZMIZ1	ENSG00000108175	protein-coding	ZMIZ1-202	-19486	zinc finger MIZ-type containing 1 [Source:HGNC Symbol;Acc:HGNC:16493]
chr10	50526270	50614813	88544	41_peaks16778_lociStitched	24960.6	Promoter (<=1kb)	50590652	50590712	61	2	RNU7-107P	RNU7-107P	ENSG00000238523	pseudo	RNU7-107P-201	0	RNA, U7 small nuclear 107 pseudogene [Source:HGNC Symbol;Acc:HGNC:45641]
chr22	44731190	44777273	46084	12_peaks88068_lociStitched	24954.5	Promoter (<=1kb)	44752558	44862784	110227	1	ARHGAP8	ARHGAP8	ENSG00000241484	protein-coding	ARHGAP8-204	0	Rho GTPase activating protein 8 [Source:HGNC Symbol;Acc:HGNC:677]
chr19	40603847	40610728	6882	6_peaks66954_lociStitched	24950	Promoter (2-3kb)	40601371	40629623	28253	1	LTBP4	LTBP4	ENSG00000090006	protein-coding	LTBP4-205	2476	latent transforming growth factor beta binding protein 4 [Source:HGNC Symbol;Acc:HGNC:6717]
chr19	18357623	18380663	23041	4_peaks65927_lociStitched	24937.3	3' UTR	18386158	18389176	3019	1	GDF15	GDF15	ENSG00000130513	protein-coding	GDF15-201	-5495	growth differentiation factor 15 [Source:HGNC Symbol;Acc:HGNC:30142]
chr17	43839631	43842880	3250	2_peaks57751_lociStitched	24884.3	Distal Intergenic	43847148	43857997	10850	1	CD300LG	CD300LG	ENSG00000161649	protein-coding	CD300LG-203	-4268	CD300 molecule like family member g [Source:HGNC Symbol;Acc:HGNC:30455]
chr20	50109049	50121091	12043	3_peaks82745_lociStitched	24882	Promoter (<=1kb)	50081124	50113139	32016	2	UBE2V1	UBE2V1	ENSG00000244687	protein-coding	UBE2V1-202	0	ubiquitin conjugating enzyme E2 V1 [Source:HGNC Symbol;Acc:HGNC:12494]
chr3	185915324	185943760	28437	12_peaks99023_lociStitched	24879.5	Promoter (<=1kb)	185915906	185938136	22231	2	TRA2B	TRA2B	ENSG00000136527	protein-coding	TRA2B-205	0	transformer 2 beta homolog [Source:HGNC Symbol;Acc:HGNC:10781]
chr10	110915201	110933796	18596	5_peaks20207_lociStitched	24875.9	Promoter (<=1kb)	110898730	110919274	20545	2	BBIP1	BBIP1	ENSG00000214413	protein-coding	BBIP1-207	0	BBSome interacting protein 1 [Source:HGNC Symbol;Acc:HGNC:28093]
chr20	50186357	50195304	8948	3_peaks82765_lociStitched	24826.2	Promoter (<=1kb)	50190734	50192689	1956	1	CEBPB	CEBPB	ENSG00000172216	protein-coding	CEBPB-201	0	CCAAT enhancer binding protein beta [Source:HGNC Symbol;Acc:HGNC:1834]
chr1	204080487	204089962	9476	8_peaks11259_lociStitched	24811	Intron (SOX13-203/SOX13, intron 1 of 13)	204073604	204127743	54140	1	SOX13	SOX13	ENSG00000143842	protein-coding	SOX13-203	6883	SRY-box transcription factor 13 [Source:HGNC Symbol;Acc:HGNC:11192]
chr16	84994109	85020102	25994	8_peaks54161_lociStitched	24790.5	Promoter (<=1kb)	84974181	85011535	37355	2	ZDHHC7	ZDHHC7	ENSG00000153786	protein-coding	ZDHHC7-201	0	zinc finger DHHC-type containing 7 [Source:HGNC Symbol;Acc:HGNC:18459]
chr16	66503112	66522244	19133	3_peaks52994_lociStitched	24779.1	Promoter (<=1kb)	66509437	66510048	612	1	AC010542.2	AC010542.2	ENSG00000260755	NA	AC010542.2-201	0	novel transcript
chr17	81336945	81349058	12114	7_peaks60731_lociStitched	24769.5	Promoter (<=1kb)	81339183	81339691	509	2	AC027601.3	AC027601.3	ENSG00000262115	NA	AC027601.3-201	0	novel transcript, antisense to AZI1
chr3	194851315	194881662	30348	14_peaks99645_lociStitched	24733.6	Distal Intergenic	194827890	194832592	4703	1	AC090505.2	AC090505.2	ENSG00000238031	NA	AC090505.2-201	23425	novel transcript
chrX	40081814	40121951	40138	15_peaks144719_lociStitched	24692.9	Promoter (<=1kb)	40051246	40097403	46158	2	BCOR	BCOR	ENSG00000183337	protein-coding	BCOR-205	0	BCL6 corepressor [Source:HGNC Symbol;Acc:HGNC:20893]
chr19	44741819	44754650	12832	3_peaks67121_lociStitched	24641.3	Promoter (<=1kb)	44748547	44760044	11498	1	BCL3	BCL3	ENSG00000069399	protein-coding	BCL3-201	0	BCL3 transcription coactivator [Source:HGNC Symbol;Acc:HGNC:998]
chr12	105192672	105229684	37013	15_peaks34583_lociStitched	24635.9	5' UTR	105173935	105233450	59516	2	APPL2	APPL2	ENSG00000136044	protein-coding	APPL2-202	3766	adaptor protein, phosphotyrosine interacting with PH domain and leucine zipper 2 [Source:HGNC Symbol;Acc:HGNC:18242]
chr11	63862954	63874924	11971	6_peaks25096_lociStitched	24559.7	Intron (MARK2-203/MARK2, intron 1 of 17)	63882587	63882685	99	2	RNU6-1306P	RNU6-1306P	ENSG00000202089	pseudo	RNU6-1306P-201	7761	RNA, U6 small nuclear 1306, pseudogene [Source:HGNC Symbol;Acc:HGNC:48269]
chr17	81118209	81120479	2271	4_peaks60696_lociStitched	24478.2	3' UTR	81125276	81125373	98	2	MIR657	MIR657	ENSG00000207736	ncRNA	MIR657-201	4894	microRNA 657 [Source:HGNC Symbol;Acc:HGNC:32913]
chr5	135290028	135396637	106610	35_peaks113097_lociStitched	24360.4	Promoter (<=1kb)	135337939	135358219	20281	1	C5orf66	C5orf66	ENSG00000224186	ncRNA	C5orf66-205	0	chromosome 5 open reading frame 66 [Source:HGNC Symbol;Acc:HGNC:48332]
chr4	140140755	140158695	17941	5_peaks105083_lociStitched	24326.2	Promoter (<=1kb)	139716753	140154184	437432	2	MAML3	MAML3	ENSG00000196782	protein-coding	MAML3-203	0	mastermind like transcriptional coactivator 3 [Source:HGNC Symbol;Acc:HGNC:16272]
chr19	16568814	16584588	15775	5_peaks65788_lociStitched	24315.6	Promoter (<=1kb)	16572624	16575340	2717	1	AC008764.8	AC008764.8	ENSG00000279529	NA	AC008764.8-201	0	novel transcript, antisense to MED26
chr2	241269819	241303532	33714	9_peaks79480_lociStitched	24277.5	Promoter (<=1kb)	241227264	241272886	45623	2	HDLBP	HDLBP	ENSG00000115677	protein-coding	HDLBP-203	0	high density lipoprotein binding protein [Source:HGNC Symbol;Acc:HGNC:4857]
chr13	27617794	27657091	39298	8_peaks36698_lociStitched	24187.9	Promoter (<=1kb)	27545911	27620404	74494	2	LNX2	LNX2	ENSG00000139517	protein-coding	LNX2-201	0	ligand of numb-protein X 2 [Source:HGNC Symbol;Acc:HGNC:20421]
chr20	25338143	25398087	59945	22_peaks81229_lociStitched	24187.8	Promoter (<=1kb)	25294743	25390983	96241	2	ABHD12	ABHD12	ENSG00000100997	protein-coding	ABHD12-202	0	abhydrolase domain containing 12 [Source:HGNC Symbol;Acc:HGNC:15868]
chr17	17840054	17840861	808	peaks55997	24077.4	Downstream (2-3kb)	17812073	17837002	24930	2	SREBF1	SREBF1	ENSG00000072310	protein-coding	SREBF1-201	-3052	sterol regulatory element binding transcription factor 1 [Source:HGNC Symbol;Acc:HGNC:11289]
chr4	76585932	76624587	38656	10_peaks102804_lociStitched	23982.2	Intron (SHROOM3-201/SHROOM3, intron 2 of 10)	76575551	76575626	76	1	MIR548AH	MIR548AH	ENSG00000283682	ncRNA	MIR548AH-201	10381	microRNA 548ah [Source:HGNC Symbol;Acc:HGNC:41605]
chr19	5022276	5048572	26297	14_peaks65007_lociStitched	23967.1	5' UTR	5016325	5153105	136781	1	KDM4B	KDM4B	ENSG00000127663	protein-coding	KDM4B-203	5951	lysine demethylase 4B [Source:HGNC Symbol;Acc:HGNC:29136]
chr19	3097349	3108947	11599	9_peaks64811_lociStitched	23841.7	Promoter (2-3kb)	3094410	3124004	29595	1	GNA11	GNA11	ENSG00000088256	protein-coding	GNA11-201	2939	G protein subunit alpha 11 [Source:HGNC Symbol;Acc:HGNC:4379]
chr1	16603128	16624496	21369	7_peaks1513_lociStitched	23811.5	Promoter (<=1kb)	16617391	16617729	339	1	AL137798.1	AL137798.1	ENSG00000271732	NA	AL137798.1-201	0	novel transcript
chr22	25119796	25172403	52608	12_peaks86512_lociStitched	23763	Exon (KIAA1671-203/KIAA1671, exon 8 of 14)	25102433	25112692	10260	2	AL022323.1	#N/A	#N/A	#N/A	AL022323.1-201	-7104	novel transcript
chr11	126113640	126116387	2748	3_peaks29015_lociStitched	23735.3	Distal Intergenic	126100505	126102413	1909	2	AP000821.1	AP000821.1	ENSG00000261257	NA	AP000821.1-201	-11227	novel transcript
chr14	92938897	92988391	49495	16_peaks43945_lociStitched	23703.2	3' UTR	92923176	92935253	12078	1	CHGA	CHGA	ENSG00000100604	protein-coding	CHGA-202	15721	chromogranin A [Source:HGNC Symbol;Acc:HGNC:1929]
chr21	45505638	45516311	10674	6_peaks85543_lociStitched	23698.4	3' UTR	45515518	45534706	19189	2	SLC19A1	SLC19A1	ENSG00000173638	protein-coding	SLC19A1-209	18395	solute carrier family 19 member 1 [Source:HGNC Symbol;Acc:HGNC:10937]
chr1	201391977	201408458	16482	3_peaks10999_lociStitched	23683	Promoter (<=1kb)	201399633	201401190	1558	1	AC119427.1	AC119427.1	ENSG00000282221	NA	AC119427.1-201	0	novel transcript, antisense to LAD1
chr19	2266673	2273936	7264	4_peaks64745_lociStitched	23670.5	Promoter (<=1kb)	2269525	2341172	71648	1	AC005258.1	AC005258.1	ENSG00000273734	NA	AC005258.1-201	0	novel protein, readthrough between OAZ1 and SPPL2B
chr1	39090199	39171039	80841	24_peaks3101_lociStitched	23646	Promoter (<=1kb)	39154164	39154296	133	2	RNA5SP44	RNA5SP44	ENSG00000222378	pseudo	RNA5SP44-201	0	RNA, 5S ribosomal pseudogene 44 [Source:HGNC Symbol;Acc:HGNC:42820]
chr10	46544596	46559027	14432	7_peaks16538_lociStitched	23633.8	Promoter (<=1kb)	46549044	46555530	6487	2	GPRIN2	GPRIN2	ENSG00000204175	protein-coding	GPRIN2-202	0	G protein regulated inducer of neurite outgrowth 2 [Source:HGNC Symbol;Acc:HGNC:23730]
chr20	53852101	53871236	19136	9_peaks82983_lociStitched	23564.1	Distal Intergenic	53875252	53875557	306	2	SUMO1P1	SUMO1P1	ENSG00000241721	pseudo	SUMO1P1-201	4321	SUMO1 pseudogene 1 [Source:HGNC Symbol;Acc:HGNC:33148]
chr17	42517623	42541853	24231	7_peaks57577_lociStitched	23458	Promoter (<=1kb)	42536510	42562062	25553	1	AC067852.1	AC067852.1	ENSG00000266929	NA	AC067852.1-201	0	novel transcript
chr8	142675049	142684815	9767	5_peaks137299_lociStitched	23417.4	Promoter (<=1kb)	142680456	142682724	2269	1	PSCA	PSCA	ENSG00000167653	protein-coding	PSCA-201	0	prostate stem cell antigen [Source:HGNC Symbol;Acc:HGNC:9500]
chr7	2802797	2861092	58296	12_peaks123907_lociStitched	23400	Promoter (<=1kb)	2835621	2836022	402	1	AC006028.1	AC006028.1	ENSG00000231357	NA	AC006028.1-201	0	prefoldin subunit 4 (PFDN4) pseudogene
chr1	87326085	87346624	20540	6_peaks5787_lociStitched	23382.7	Promoter (<=1kb)	87328468	87348923	20456	1	LMO4	LMO4	ENSG00000143013	protein-coding	LMO4-202	0	LIM domain only 4 [Source:HGNC Symbol;Acc:HGNC:6644]
chr4	138897833	138919356	21524	10_peaks104927_lociStitched	23340.6	Intron (AC109927.1-202/AC109927.1, intron 2 of 2)	138923930	138924232	303	2	AC109927.2	AC109927.2	ENSG00000250577	NA	AC109927.2-201	4876	novel transcript
chr1	156746664	156749164	2501	7_peaks8643_lociStitched	23327.8	Promoter (2-3kb)	156742110	156751598	9489	2	HDGF	HDGF	ENSG00000143321	protein-coding	HDGF-210	2434	heparin binding growth factor [Source:HGNC Symbol;Acc:HGNC:4856]
chr6	53300557	53358578	58022	18_peaks119447_lociStitched	23307.4	Promoter (<=1kb)	53350158	53350705	548	1	AL034374.1	AL034374.1	ENSG00000271367	NA	AL034374.1-201	0	novel transcript
chr11	65102069	65109092	7024	6_peaks25268_lociStitched	23268.4	Promoter (2-3kb)	65110714	65111695	982	2	AP003068.1	AP003068.1	ENSG00000254501	NA	AP003068.1-201	2603	novel transcript
chr1	161389673	161390560	888	1_peaks8849_lociStitched	23175.3	Distal Intergenic	161399409	161422424	23016	1	AL592295.4	AL592295.4	ENSG00000283696	NA	AL592295.4-201	-8849	novel transcript
chr10	101041312	101066786	25475	7_peaks19723_lociStitched	23090.5	Promoter (<=1kb)	101060029	101061005	977	2	AL133215.2	AL133215.2	ENSG00000273162	NA	AL133215.2-201	0	novel transcript
chr1	35539538	35569189	29652	11_peaks2858_lociStitched	23075.2	Promoter (<=1kb)	35433490	35557413	123924	2	KIAA0319L	KIAA0319L	ENSG00000142687	protein-coding	KIAA0319L-201	0	KIAA0319 like [Source:HGNC Symbol;Acc:HGNC:30071]
chr17	38732662	38744249	11588	10_peaks57203_lociStitched	23012.6	Promoter (<=1kb)	38731802	38731920	119	2	RNA5SP440	RNA5SP440	ENSG00000276036	pseudo	RNA5SP440-201	-742	RNA, 5S ribosomal pseudogene 440 [Source:HGNC Symbol;Acc:HGNC:43340]
chr7	1533091	1537881	4791	4_peaks123791_lociStitched	22955.6	Promoter (2-3kb)	1530714	1543043	12330	1	MAFK	MAFK	ENSG00000198517	protein-coding	MAFK-201	2377	MAF bZIP transcription factor K [Source:HGNC Symbol;Acc:HGNC:6782]
chr13	95213235	95247673	34439	16_peaks39191_lociStitched	22943.3	Exon (ABCC4-215/ABCC4, exon 2 of 31)	95021554	95301319	279766	2	ABCC4	ABCC4	ENSG00000125257	protein-coding	ABCC4-217	53646	ATP binding cassette subfamily C member 4 [Source:HGNC Symbol;Acc:HGNC:55]
chr18	79933847	79954610	20764	6_peaks64407_lociStitched	22911	Promoter (<=1kb)	79902420	79951638	49219	2	PQLC1	#N/A	#N/A	#N/A	PQLC1-202	0	-
chr22	37196681	37200124	3444	5_peaks87315_lociStitched	22892.3	Distal Intergenic	37180167	37188289	8123	2	C1QTNF6	C1QTNF6	ENSG00000133466	protein-coding	C1QTNF6-201	-8392	C1q and TNF related 6 [Source:HGNC Symbol;Acc:HGNC:14343]
chr11	67410175	67421422	11248	5_peaks25622_lociStitched	22890.8	Promoter (<=1kb)	67415678	67424684	9007	1	CARNS1	CARNS1	ENSG00000172508	protein-coding	CARNS1-205	0	carnosine synthase 1 [Source:HGNC Symbol;Acc:HGNC:29268]
chr1	183044316	183075329	31014	11_peaks10228_lociStitched	22841.8	Intron (LAMC1-201/LAMC1, intron 1 of 27)	183023460	183145592	122133	1	LAMC1	LAMC1	ENSG00000135862	protein-coding	LAMC1-201	20856	laminin subunit gamma 1 [Source:HGNC Symbol;Acc:HGNC:6492]
chr4	3280089	3321015	40927	12_peaks100267_lociStitched	22796.3	Promoter (<=1kb)	3312512	3312835	324	1	AL645949.1	AL645949.1	ENSG00000248840	NA	AL645949.1-201	0	X antigen family, member 5 (XAGE5) pseudogene
chr2	108612748	108636640	23893	10_peaks73724_lociStitched	22758.1	Promoter (<=1kb)	108621266	108684448	63183	1	LIMS1	LIMS1	ENSG00000169756	protein-coding	LIMS1-204	0	LIM zinc finger domain containing 1 [Source:HGNC Symbol;Acc:HGNC:6616]
chr16	67216678	67244778	28101	10_peaks53084_lociStitched	22742.1	Promoter (<=1kb)	67207140	67226818	19679	2	LRRC29	LRRC29	ENSG00000125122	protein-coding	LRRC29-201	0	leucine rich repeat containing 29 [Source:HGNC Symbol;Acc:HGNC:13605]
chr14	35331579	35354043	22465	9_peaks41223_lociStitched	22644.7	Distal Intergenic	35362232	35363628	1397	2	AL133163.2	AL133163.2	ENSG00000258860	NA	AL133163.2-201	9585	novel transcript
chr19	7618997	7621531	2535	3_peaks65174_lociStitched	22639.8	Promoter (1-2kb)	7617439	7617505	67	1	MIR6792	MIR6792	ENSG00000273657	ncRNA	MIR6792-201	1558	microRNA 6792 [Source:HGNC Symbol;Acc:HGNC:50054]
chr14	99467418	99489504	22087	5_peaks44334_lociStitched	22621.5	Promoter (<=1kb)	99481409	99512440	31032	1	CCNK	CCNK	ENSG00000090061	protein-coding	CCNK-201	0	cyclin K [Source:HGNC Symbol;Acc:HGNC:1596]
chr13	29537891	29585821	47931	22_peaks36790_lociStitched	22609.1	5' UTR	29509410	29595688	86279	2	SLC7A1	SLC7A1	ENSG00000139514	protein-coding	SLC7A1-201	9867	solute carrier family 7 member 1 [Source:HGNC Symbol;Acc:HGNC:11057]
chr2	65350825	65430102	79278	24_peaks71882_lociStitched	22522.9	Promoter (<=1kb)	65373700	65380685	6986	2	AC012370.1	AC012370.1	ENSG00000232693	NA	AC012370.1-201	0	novel transcript, sense intronic to SPRED2
chr11	68825746	68839656	13911	9_peaks25790_lociStitched	22489.9	Promoter (2-3kb)	68754889	68841916	87028	2	CPT1A	CPT1A	ENSG00000110090	protein-coding	CPT1A-201	2260	carnitine palmitoyltransferase 1A [Source:HGNC Symbol;Acc:HGNC:2328]
chr2	235044672	235053989	9318	11_peaks78875_lociStitched	22445.2	3' UTR	235084822	235088586	3765	2	AC114814.1	AC114814.1	ENSG00000226542	NA	AC114814.1-201	34597	novel transcript
chr20	10505446	10603884	98439	36_peaks80309_lociStitched	22414.6	Exon (SLX4IP-201/SLX4IP, exon 3 of 8)	10612861	10614229	1369	2	AL035456.1	AL035456.1	ENSG00000235036	NA	AL035456.1-201	10345	pseudogene similar to DNAJ protein
chr5	90535132	90571781	36650	9_peaks110762_lociStitched	22400.5	Promoter (<=1kb)	90558800	91164216	605417	1	ADGRV1	ADGRV1	ENSG00000164199	protein-coding	ADGRV1-238	0	adhesion G protein-coupled receptor V1 [Source:HGNC Symbol;Acc:HGNC:17416]
chr12	6930703	6938269	7567	5_peaks30063_lociStitched	22382.4	Promoter (2-3kb)	6928313	6942263	13951	1	ATN1	ATN1	ENSG00000111676	protein-coding	ATN1-202	2390	atrophin 1 [Source:HGNC Symbol;Acc:HGNC:3033]
chr7	66844664	66857102	12439	4_peaks126936_lociStitched	22374	Promoter (<=1kb)	66848496	66858136	9641	1	AC027644.1	AC027644.1	ENSG00000232546	NA	AC027644.1-201	0	pseudogene similar to part of general transcription factor II, i (GTF2I)
chr4	184792506	184808915	16410	7_peaks106494_lociStitched	22350.4	Promoter (<=1kb)	184755596	184808601	53006	2	ACSL1	ACSL1	ENSG00000151726	protein-coding	ACSL1-212	0	acyl-CoA synthetase long chain family member 1 [Source:HGNC Symbol;Acc:HGNC:3569]
chr10	124680245	124739334	59090	23_peaks21129_lociStitched	22341.9	Promoter (<=1kb)	124703625	124714217	10593	1	FAM53B-AS1	FAM53B-AS1	ENSG00000233334	ncRNA	FAM53B-AS1-202	0	FAM53B antisense RNA 1 [Source:HGNC Symbol;Acc:HGNC:49499]
chr1	205315168	205353724	38557	8_peaks11410_lociStitched	22328.4	Promoter (<=1kb)	205302059	205321791	19733	2	NUAK2	NUAK2	ENSG00000163545	protein-coding	NUAK2-201	0	NUAK family kinase 2 [Source:HGNC Symbol;Acc:HGNC:29558]
chr1	204478259	204494969	16711	8_peaks11338_lociStitched	22297.5	Promoter (<=1kb)	204422628	204490424	67797	2	PIK3C2B	PIK3C2B	ENSG00000133056	protein-coding	PIK3C2B-202	0	phosphatidylinositol-4-phosphate 3-kinase catalytic subunit type 2 beta [Source:HGNC Symbol;Acc:HGNC:8972]
chr17	68377451	68386953	9503	4_peaks59554_lociStitched	22272.2	Exon (ARSG-201/ARSG, exon 9 of 12)	68413740	68428763	15024	1	AC007780.1	AC007780.1	ENSG00000267009	NA	AC007780.1-204	-26787	novel transcript
chr3	128608416	128625120	16705	5_peaks95991_lociStitched	22247.7	3' UTR	128619970	128650849	30880	2	RPN1	RPN1	ENSG00000163902	protein-coding	RPN1-201	25729	ribophorin I [Source:HGNC Symbol;Acc:HGNC:10381]
chr6	144278895	144297241	18347	8_peaks122199_lociStitched	22232.9	Promoter (<=1kb)	144291829	144853034	561206	1	UTRN	UTRN	ENSG00000152818	protein-coding	UTRN-204	0	utrophin [Source:HGNC Symbol;Acc:HGNC:12635]
chr21	41583390	41613256	29867	15_peaks85051_lociStitched	22197.2	Promoter (2-3kb)	41576135	41581319	5185	2	AP006748.1	AP006748.1	ENSG00000223400	NA	AP006748.1-201	-2071	novel transcript
chr5	179895398	179914380	18983	6_peaks115682_lociStitched	22166.4	Promoter (<=1kb)	179862066	179907856	45791	2	TBC1D9B	TBC1D9B	ENSG00000197226	protein-coding	TBC1D9B-201	0	TBC1 domain family member 9B [Source:HGNC Symbol;Acc:HGNC:29097]
chr15	78860188	78875614	15427	4_peaks48847_lociStitched	22165.5	Promoter (<=1kb)	78872776	78897733	24958	1	MORF4L1	MORF4L1	ENSG00000185787	protein-coding	MORF4L1-203	0	mortality factor 4 like 1 [Source:HGNC Symbol;Acc:HGNC:16989]
chr3	42025130	42081126	55997	21_peaks91170_lociStitched	22141.2	Promoter (<=1kb)	42051181	42051694	514	2	AC093414.1	AC093414.1	ENSG00000229339	NA	AC093414.1-201	0	ribosomal protein L7a (RPL7A) pseudogene
chr4	6746884	6751829	4946	7_peaks100452_lociStitched	22102.2	Distal Intergenic	6716055	6717671	1617	1	BLOC1S4	BLOC1S4	ENSG00000186222	protein-coding	BLOC1S4-201	30829	biogenesis of lysosomal organelles complex 1 subunit 4 [Source:HGNC Symbol;Acc:HGNC:24206]
chr7	6496973	6516717	19745	4_peaks124090_lociStitched	22031.5	3' UTR	6490793	6491098	306	2	AC072052.1	AC072052.1	ENSG00000231359	NA	AC072052.1-201	-5875	ribosomal protein L31 (RPL31) pseudogene
chr9	89655159	89687527	32369	16_peaks140359_lociStitched	22014.2	Exon (UNQ6494-202/UNQ6494, exon 2 of 6)	89639814	89719759	79946	1	UNQ6494	UNQ6494	ENSG00000237372	ncRNA	UNQ6494-202	15345	-
chr15	98683963	98761395	77433	24_peaks49860_lociStitched	21975.5	Exon (IGF1R-218/IGF1R, exon 2 of 21)	98784426	98784502	77	1	MIR4714	MIR4714	ENSG00000264480	ncRNA	MIR4714-201	-23031	microRNA 4714 [Source:HGNC Symbol;Acc:HGNC:41763]
chr2	54945549	54999372	53824	18_peaks71387_lociStitched	21944	3' UTR	54972187	55010449	38263	2	RTN4	RTN4	ENSG00000115310	protein-coding	RTN4-205	11077	reticulon 4 [Source:HGNC Symbol;Acc:HGNC:14085]
chr1	46171312	46189640	18329	10_peaks3765_lociStitched	21939.8	Promoter (<=1kb)	46043661	46176488	132828	2	AL358075.4	#N/A	#N/A	#N/A	AL358075.4-201	0	-PIK3R3 readthrough [Source:NCBI gene;Acc:110117499]
chr22	46557884	46617841	59958	14_peaks88337_lociStitched	21920.6	Promoter (2-3kb)	46620402	46679785	59384	1	GRAMD4	GRAMD4	ENSG00000075240	protein-coding	GRAMD4-202	-2561	GRAM domain containing 4 [Source:HGNC Symbol;Acc:HGNC:29113]
chr1	40373498	40385187	11690	8_peaks3227_lociStitched	21907.1	Distal Intergenic	40393345	40423324	29980	1	SMAP2	SMAP2	ENSG00000084070	protein-coding	SMAP2-206	-8158	small ArfGAP2 [Source:HGNC Symbol;Acc:HGNC:25082]
chr1	67414702	67439693	24992	4_peaks5006_lociStitched	21905.5	Promoter (<=1kb)	67417214	67417318	105	1	RNU6-387P	RNU6-387P	ENSG00000223263	pseudo	RNU6-387P-201	0	RNA, U6 small nuclear 387, pseudogene [Source:HGNC Symbol;Acc:HGNC:47350]
chr11	1546715	1560239	13525	6_peaks22072_lociStitched	21807.7	3' UTR	1554051	1565936	11886	2	DUSP8	DUSP8	ENSG00000184545	protein-coding	DUSP8-201	5697	dual specificity phosphatase 8 [Source:HGNC Symbol;Acc:HGNC:3074]
chr19	18319606	18328728	9123	2_peaks65921_lociStitched	21779.3	Promoter (<=1kb)	18306230	18323274	17045	2	LSM4	LSM4	ENSG00000130520	protein-coding	LSM4-203	0	LSM4 homolog, U6 small nuclear RNA and mRNA degradation associated [Source:NCBI gene;Acc:25804]
chr11	3122971	3130958	7988	5_peaks22184_lociStitched	21741.7	Promoter (<=1kb)	3087906	3126608	38703	2	OSBPL5	OSBPL5	ENSG00000021762	protein-coding	OSBPL5-210	0	oxysterol binding protein like 5 [Source:HGNC Symbol;Acc:HGNC:16392]
chr5	177450537	177457821	7285	7_peaks115494_lociStitched	21733.3	Promoter (2-3kb)	177448334	177456268	7935	1	PRR7	PRR7	ENSG00000131188	protein-coding	PRR7-204	2203	proline rich 7, synaptic [Source:HGNC Symbol;Acc:HGNC:28130]
chr3	187738959	187750379	11421	6_peaks99152_lociStitched	21711.3	Promoter (<=1kb)	187743686	187746028	2343	1	AC072022.2	AC072022.2	ENSG00000285938	NA	AC072022.2-201	0	BCL6 antisense 1
chr11	65884759	65893526	8768	2_peaks25417_lociStitched	21678.9	Promoter (<=1kb)	65890112	65891635	1524	1	CCDC85B	CCDC85B	ENSG00000175602	protein-coding	CCDC85B-201	0	coiled-coil domain containing 85B [Source:HGNC Symbol;Acc:HGNC:24926]
chr2	237475297	237502911	27615	10_peaks79121_lociStitched	21658.4	Promoter (<=1kb)	237486410	237553996	67587	1	MLPH	MLPH	ENSG00000115648	protein-coding	MLPH-204	0	melanophilin [Source:HGNC Symbol;Acc:HGNC:29643]
chr2	64750161	64752089	1929	3_peaks71814_lociStitched	21619.3	Distal Intergenic	64817378	64817675	298	1	RN7SL341P	RN7SL341P	ENSG00000275588	pseudo	RN7SL341P-201	-65289	RNA, 7SL, cytoplasmic 341, pseudogene [Source:HGNC Symbol;Acc:HGNC:46357]
chr22	24386798	24420917	34120	12_peaks86413_lociStitched	21553.6	Promoter (2-3kb)	24423597	24442356	18760	1	ADORA2A	ADORA2A	ENSG00000128271	protein-coding	ADORA2A-214	-2680	adenosine A2a receptor [Source:HGNC Symbol;Acc:HGNC:263]
chr16	67104222	67113174	8953	2_peaks53046_lociStitched	21531.1	Promoter (<=1kb)	67109963	67147131	37169	1	C16orf70	C16orf70	ENSG00000125149	protein-coding	C16orf70-208	0	chromosome 16 open reading frame 70 [Source:HGNC Symbol;Acc:HGNC:29564]
chr17	73267785	73308774	40990	15_peaks59783_lociStitched	21527.9	Promoter (<=1kb)	73285458	73286500	1043	2	CDC42EP4	CDC42EP4	ENSG00000179604	protein-coding	CDC42EP4-209	0	CDC42 effector protein 4 [Source:HGNC Symbol;Acc:HGNC:17147]
chr14	103728341	103736762	8422	12_peaks44802_lociStitched	21461.8	Promoter (2-3kb)	103725728	103725825	98	2	RF00019	#N/A	#N/A	#N/A	RF00019.723-201	-2516	-
chr2	241549832	241562471	12640	4_peaks79512_lociStitched	21410.9	Promoter (<=1kb)	241558721	241574138	15418	1	BOK	BOK	ENSG00000176720	protein-coding	BOK-201	0	BCL2 family apoptosis regulator BOK [Source:HGNC Symbol;Acc:HGNC:1087]
chr12	64665521	64689450	23930	18_peaks32976_lociStitched	21326.4	Exon (RASSF3-206/RASSF3, exon 3 of 6)	64696191	64696550	360	2	AC025262.3	AC025262.3	ENSG00000280320	NA	AC025262.3-201	7100	novel transcript
chr6	33716282	33740550	24269	12_peaks118109_lociStitched	21308.2	5' UTR	33697568	33711727	14160	2	UQCC2	UQCC2	ENSG00000137288	protein-coding	UQCC2-201	-4555	ubiquinol-cytochrome c reductase complex assembly factor 2 [Source:HGNC Symbol;Acc:HGNC:21237]
chr17	2995195	3005446	10252	6_peaks54975_lociStitched	21302.6	Exon (RAP1GAP2-209/RAP1GAP2, exon 14 of 26)	2962248	2965895	3648	2	AC015921.1	#N/A	#N/A	#N/A	AC015921.1-201	-29300	novel transcript, antisense to RAP1GAP2
chr16	4654109	4681388	27280	10_peaks50915_lociStitched	21242.9	Promoter (<=1kb)	4671318	4671390	73	1	MIR6769A	MIR6769A	ENSG00000276641	ncRNA	MIR6769A-201	0	microRNA 6769a [Source:HGNC Symbol;Acc:HGNC:50079]
chr5	179678347	179684449	6103	2_peaks115646_lociStitched	21211.6	Promoter (<=1kb)	179678583	179680974	2392	2	CBY3	CBY3	ENSG00000204659	protein-coding	CBY3-201	0	chibby family member 3 [Source:HGNC Symbol;Acc:HGNC:33278]
chr5	141822237	141870495	48259	14_peaks113642_lociStitched	21205	Promoter (<=1kb)	141825708	141826325	618	2	AC005753.1	AC005753.1	ENSG00000278925	NA	AC005753.1-201	0	novel transcript
chr2	180647276	180732834	85559	21_peaks76634_lociStitched	21107.4	Promoter (<=1kb)	180571712	180692454	120743	2	AC009478.1	AC009478.1	ENSG00000225258	NA	AC009478.1-201	0	novel transcript
chr4	112223872	112235249	11378	2_peaks104362_lociStitched	21099.4	Promoter (<=1kb)	112229561	112231596	2036	2	AC109347.1	AC109347.1	ENSG00000260526	NA	AC109347.1-201	0	novel transcript, antisense to AP1AR
chr17	40071519	40075972	4454	4_peaks57357_lociStitched	21056.3	Promoter (2-3kb)	40068903	40089730	20828	1	THRA	THRA	ENSG00000126351	protein-coding	THRA-204	2616	thyroid hormone receptor alpha [Source:HGNC Symbol;Acc:HGNC:11796]
chr12	113234367	113259906	25540	7_peaks35060_lociStitched	21052.6	Promoter (<=1kb)	113249466	113250042	577	1	AC089999.2	AC089999.2	ENSG00000277566	NA	AC089999.2-201	0	-
chr21	37380523	37463766	83244	25_peaks84784_lociStitched	21027.4	Promoter (<=1kb)	37418905	37515376	96472	1	DYRK1A	DYRK1A	ENSG00000157540	protein-coding	DYRK1A-202	0	dual specificity tyrosine phosphorylation regulated kinase 1A [Source:HGNC Symbol;Acc:HGNC:3091]
chr2	232276360	232327331	50972	23_peaks78657_lociStitched	21005.6	Exon (DIS3L2-202/DIS3L2, exon 14 of 21)	232343116	232343903	788	1	AC068134.3	AC068134.3	ENSG00000251485	NA	AC068134.3-201	-15785	nuclear receptor binding factor 2 (NRBF2) pseudogene
chr21	43929198	43930058	861	peaks85351	20972.8	Intron (AGPAT3-201/AGPAT3, intron 2 of 9)	43925008	43986536	61529	1	AGPAT3	AGPAT3	ENSG00000160216	protein-coding	AGPAT3-205	4190	1-acylglycerol-3-phosphate O-acyltransferase 3 [Source:HGNC Symbol;Acc:HGNC:326]
chr7	66676412	66686067	9656	4_peaks126929_lociStitched	20896.5	Intron (AC027644.4-201/AC027644.4, intron 3 of 12)	66654551	66669298	14748	1	AC006001.2	AC006001.2	ENSG00000226824	NA	AC006001.2-202	21861	novel transcript
chr22	29798449	29822306	23858	10_peaks86784_lociStitched	20887.7	Exon (ASCC2-201/ASCC2, exon 6 of 20)	29788608	29838274	49667	2	ASCC2	ASCC2	ENSG00000100325	protein-coding	ASCC2-201	15968	activating signal cointegrator 1 complex subunit 2 [Source:HGNC Symbol;Acc:HGNC:24103]
chr7	25846803	25862863	16061	10_peaks124901_lociStitched	20863.2	Distal Intergenic	25948657	25949403	747	2	AC010719.1	AC010719.1	ENSG00000270933	NA	AC010719.1-201	86540	novel transcript
chr4	2482173	2495579	13407	7_peaks100178_lociStitched	20805	Promoter (2-3kb)	2479853	2515854	36002	1	RNF4	RNF4	ENSG00000063978	protein-coding	RNF4-214	2320	ring finger protein 4 [Source:HGNC Symbol;Acc:HGNC:10067]
chr15	58330240	58346615	16376	8_peaks47178_lociStitched	20787.7	Distal Intergenic	57955063	58279263	324201	2	ALDH1A2	ALDH1A2	ENSG00000128918	protein-coding	ALDH1A2-207	-50977	aldehyde dehydrogenase 1 family member A2 [Source:HGNC Symbol;Acc:HGNC:15472]
chr9	92756984	92769094	12111	5_peaks140621_lociStitched	20742.5	Promoter (<=1kb)	92711363	92764812	53450	2	BICD2	BICD2	ENSG00000185963	protein-coding	BICD2-201	0	BICD cargo adaptor 2 [Source:HGNC Symbol;Acc:HGNC:17208]
chr22	46035661	46036194	534	peaks88238	20715.7	Distal Intergenic	46041009	46044853	3845	2	LINC00899	LINC00899	ENSG00000231711	ncRNA	LINC00899-202	8659	long intergenic non-protein coding RNA 899 [Source:HGNC Symbol;Acc:HGNC:48583]
chr20	38021564	38066205	44642	16_peaks81922_lociStitched	20624.6	Promoter (<=1kb)	38033546	38092366	58821	1	RPRD1B	RPRD1B	ENSG00000101413	protein-coding	RPRD1B-201	0	regulation of nuclear pre-mRNA domain containing 1B [Source:HGNC Symbol;Acc:HGNC:16209]
chr19	1213484	1215704	2221	peaks64574	20586.4	Intron (STK11-205/STK11, intron 2 of 12)	1206464	1228435	21972	1	STK11	STK11	ENSG00000118046	protein-coding	STK11-201	7020	serine/threonine kinase 11 [Source:HGNC Symbol;Acc:HGNC:11389]
chr14	76904147	76920385	16239	9_peaks43249_lociStitched	20534.2	Downstream (1-2kb)	76921840	76924649	2810	2	AF111169.2	AF111169.2	ENSG00000259058	NA	AF111169.2-201	4264	novel transcript
chr20	62808396	62840972	32577	12_peaks83440_lociStitched	20530	Promoter (<=1kb)	62817050	62841159	24110	1	COL9A3	COL9A3	ENSG00000092758	protein-coding	COL9A3-215	0	collagen type IX alpha 3 chain [Source:HGNC Symbol;Acc:HGNC:2219]
chr17	1082206	1096646	14441	6_peaks54733_lociStitched	20480.2	Exon (ABR-202/ABR, exon 4 of 23)	1006080	1079146	73067	2	ABR	ABR	ENSG00000159842	protein-coding	ABR-203	-3060	ABR activator of RhoGEF and GTPase [Source:HGNC Symbol;Acc:HGNC:81]
chr19	6270926	6276696	5771	7_peaks65105_lociStitched	20471.5	Intron (MLLT1-201/MLLT1, intron 1 of 11)	6210379	6279948	69570	2	MLLT1	MLLT1	ENSG00000130382	protein-coding	MLLT1-201	3252	MLLT1 super elongation complex subunit [Source:HGNC Symbol;Acc:HGNC:7134]
chr11	69088641	69131780	43140	14_peaks25818_lociStitched	20469.9	Promoter (<=1kb)	69103493	69109094	5602	1	AP003071.1	AP003071.1	ENSG00000260895	NA	AP003071.1-201	0	novel transcript
chr19	47648010	47659864	11855	3_peaks67391_lociStitched	20435.6	Intron (AC010519.1-201/AC010519.1, intron 1 of 2)	47661657	47663895	2239	2	AC008985.1	AC008985.1	ENSG00000278999	NA	AC008985.1-201	4031	TEC
chr11	68200189	68216678	16490	6_peaks25719_lociStitched	20432.8	Promoter (<=1kb)	68154863	68213415	58553	2	KMT5B	KMT5B	ENSG00000110066	protein-coding	KMT5B-201	0	lysine methyltransferase 5B [Source:HGNC Symbol;Acc:HGNC:24283]
chr3	50164159	50168673	4515	7_peaks91949_lociStitched	20361.7	Intron (SEMA3F-202/SEMA3F, intron 2 of 17)	50173326	50173419	94	1	MIR566	#N/A	#N/A	#N/A	MIR566-201	-4653	-
chr16	28532478	28543458	10981	3_peaks51874_lociStitched	20274.2	Promoter (<=1kb)	28532708	28539174	6467	2	NUPR1	NUPR1	ENSG00000176046	protein-coding	NUPR1-201	0	nuclear protein 1, transcriptional regulator [Source:HGNC Symbol;Acc:HGNC:29990]
chr5	177523911	177548758	24848	11_peaks115523_lociStitched	20256.1	Exon (FAM193B-217/FAM193B, exon 2 of 9)	177519788	177554507	34720	2	FAM193B	FAM193B	ENSG00000146067	protein-coding	FAM193B-217	5749	family with sequence similarity 193 member B [Source:HGNC Symbol;Acc:HGNC:25524]
chr10	77835719	77859651	23933	6_peaks18352_lociStitched	20225.8	Exon (DLG5-201/DLG5, exon 3 of 32)	77866875	77869610	2736	1	AL391421.1	AL391421.1	ENSG00000204049	NA	AL391421.1-201	-7224	novel transcript, antisense to DLG5
chr7	157661465	157690207	28743	18_peaks131536_lociStitched	20220.7	Exon (PTPRN2-201/PTPRN2, exon 12 of 22)	157614023	157618765	4743	1	AC005481.1	#N/A	#N/A	#N/A	AC005481.1-201	47442	novel transcript, antisense to PTPRN2
chr20	62873759	62901055	27297	11_peaks83456_lociStitched	20120.6	Promoter (<=1kb)	62872250	62873076	827	2	ARF4P2	ARF4P2	ENSG00000236527	pseudo	ARF4P2-201	-683	ADP ribosylation factor 4 pseudogene 2 [Source:HGNC Symbol;Acc:HGNC:16599]
chr7	27734578	27745323	10746	3_peaks125124_lociStitched	20114.4	Promoter (<=1kb)	27733064	27740395	7332	2	AC005091.1	AC005091.1	ENSG00000229893	NA	AC005091.1-201	0	novel transcript, antisense to TAX1BP1
chr2	241123848	241126990	3143	2_peaks79459_lociStitched	20093.2	Exon (PASK-201/PASK, exon 10 of 18)	241118725	241118943	219	1	AC005237.2	AC005237.2	ENSG00000235861	NA	AC005237.2-201	5123	zinc finger CCCH-type containing 12A (ZC3H12A) pseudogene
chr8	144513799	144524683	10885	5_peaks137598_lociStitched	20083.9	Promoter (<=1kb)	144518005	144522024	4020	1	LRRC14	LRRC14	ENSG00000160959	protein-coding	LRRC14-205	0	leucine rich repeat containing 14 [Source:HGNC Symbol;Acc:HGNC:20419]
chr1	38986696	38996941	10246	2_peaks3087_lociStitched	20047.3	Promoter (<=1kb)	38991223	39006059	14837	1	AKIRIN1	AKIRIN1	ENSG00000174574	protein-coding	AKIRIN1-202	0	akirin 1 [Source:HGNC Symbol;Acc:HGNC:25744]
chr7	151111136	151124261	13126	3_peaks131098_lociStitched	20025	Promoter (<=1kb)	151114678	151123638	8961	1	AGAP3	AGAP3	ENSG00000133612	protein-coding	AGAP3-201	0	ArfGAP with GTPase domain, ankyrin repeat and PH domain 3 [Source:HGNC Symbol;Acc:HGNC:16923]
chr1	32683903	32729758	45856	8_peaks2688_lociStitched	20011.6	Promoter (<=1kb)	32717734	32725237	7504	2	AC114489.1	AC114489.1	ENSG00000224409	NA	AC114489.1-201	0	-
chr5	134626447	134637458	11012	3_peaks113002_lociStitched	19965.9	Promoter (<=1kb)	134634839	134634945	107	2	RNU6-1311P	RNU6-1311P	ENSG00000207459	pseudo	RNU6-1311P-201	0	RNA, U6 small nuclear 1311, pseudogene [Source:HGNC Symbol;Acc:HGNC:48274]
chr13	95268145	95297864	29720	11_peaks39215_lociStitched	19903.5	Intron (ABCC4-215/ABCC4, intron 1 of 30)	95021554	95301319	279766	2	ABCC4	ABCC4	ENSG00000125257	protein-coding	ABCC4-217	3455	ATP binding cassette subfamily C member 4 [Source:HGNC Symbol;Acc:HGNC:55]
chr6	35722438	35732096	9659	4_peaks118336_lociStitched	19853.1	Promoter (<=1kb)	35573585	35728583	154999	2	FKBP5	FKBP5	ENSG00000096060	protein-coding	FKBP5-202	0	FKBP prolyl isomerase 5 [Source:HGNC Symbol;Acc:HGNC:3721]
chr17	75540191	75573039	32849	11_peaks60018_lociStitched	19850.7	5' UTR	75532493	75574906	42414	1	LLGL2	LLGL2	ENSG00000073350	protein-coding	LLGL2-205	7698	LLGL scribble cell polarity complex component 2 [Source:HGNC Symbol;Acc:HGNC:6629]
chr1	84148873	84194904	46032	13_peaks5564_lociStitched	19826	Promoter (<=1kb)	84164317	84204525	40209	1	PRKACB	PRKACB	ENSG00000142875	protein-coding	PRKACB-203	0	protein kinase cAMP-activated catalytic subunit beta [Source:HGNC Symbol;Acc:HGNC:9381]
chr9	129412905	129414882	1978	5_peaks142922_lociStitched	19811.1	Distal Intergenic	129438216	129439118	903	1	AL353803.1	#N/A	#N/A	#N/A	AL353803.1-201	-23334	novel transcript
chr11	94771612	94858301	86690	28_peaks27213_lociStitched	19808.7	Exon (AMOTL1-202/AMOTL1, exon 2 of 12)	94768371	94876753	108383	1	AMOTL1	AMOTL1	ENSG00000166025	protein-coding	AMOTL1-203	3241	angiomotin like 1 [Source:HGNC Symbol;Acc:HGNC:17811]
chr20	31652979	31680485	27507	15_peaks81334_lociStitched	19802.3	3' UTR	31686216	31716825	30610	1	AL117381.1	#N/A	#N/A	#N/A	AL117381.1-201	-5731	-
chr19	15284956	15325413	40458	18_peaks65701_lociStitched	19796.1	Intron (BRD4-202/BRD4, intron 1 of 11)	15247047	15280451	33405	2	BRD4	BRD4	ENSG00000141867	protein-coding	BRD4-203	-4505	bromodomain containing 4 [Source:HGNC Symbol;Acc:HGNC:13575]
chr17	64073761	64122474	48714	22_peaks59249_lociStitched	19748.7	Exon (ERN1-201/ERN1, exon 2 of 22)	64039142	64130125	90984	2	ERN1	ERN1	ENSG00000178607	protein-coding	ERN1-201	7651	endoplasmic reticulum to nucleus signaling 1 [Source:HGNC Symbol;Acc:HGNC:3449]
chr22	29290218	29311257	21040	7_peaks86708_lociStitched	19748.1	Promoter (<=1kb)	29306582	29312785	6204	1	GAS2L1	GAS2L1	ENSG00000185340	protein-coding	GAS2L1-208	0	growth arrest specific 2 like 1 [Source:HGNC Symbol;Acc:HGNC:16955]
chr20	63588278	63590774	2497	3_peaks83558_lociStitched	19744.8	3' UTR	63587602	63604902	17301	2	GMEB2	GMEB2	ENSG00000101216	protein-coding	GMEB2-202	14128	glucocorticoid modulatory element binding protein 2 [Source:HGNC Symbol;Acc:HGNC:4371]
chr2	3459609	3472361	12753	8_peaks68255_lociStitched	19677.9	Exon (TRAPPC12-202/TRAPPC12, exon 8 of 12)	3481242	3482409	1168	2	TRAPPC12-AS1	TRAPPC12-AS1	ENSG00000225234	ncRNA	TRAPPC12-AS1-201	10048	TRAPPC12 antisense RNA 1 [Source:HGNC Symbol;Acc:HGNC:41046]
chr10	100357237	100383065	25829	8_peaks19671_lociStitched	19653.3	Promoter (<=1kb)	100373513	100388360	14848	1	OLMALINC	OLMALINC	ENSG00000235823	ncRNA	OLMALINC-205	0	oligodendrocyte maturation-associated long intergenic non-coding RNA [Source:HGNC Symbol;Acc:HGNC:28060]
chr5	134553841	134555599	1759	3_peaks112989_lociStitched	19652.1	Intron (JADE2-201/JADE2, intron 4 of 11)	134576766	134579474	2709	1	JADE2	JADE2	ENSG00000043143	protein-coding	JADE2-211	-21167	jade family PHD finger 2 [Source:HGNC Symbol;Acc:HGNC:22984]
chr6	138226070	138242676	16607	11_peaks121936_lociStitched	19637.8	Exon (ARFGEF3-201/ARFGEF3, exon 5 of 34)	138215986	138218491	2506	2	PBOV1	PBOV1	ENSG00000254440	protein-coding	PBOV1-201	-7579	prostate and breast cancer overexpressed 1 [Source:HGNC Symbol;Acc:HGNC:21079]
chr1	156471471	156478484	7014	7_peaks8588_lociStitched	19628.7	3' UTR	156463727	156483430	19704	2	MEF2D	MEF2D	ENSG00000116604	protein-coding	MEF2D-204	4946	myocyte enhancer factor 2D [Source:HGNC Symbol;Acc:HGNC:6997]
chr1	230185275	230217507	32233	15_peaks13200_lociStitched	19600.9	Exon (GALNT2-201/GALNT2, exon 3 of 16)	230258694	230268483	9790	2	AL136988.2	AL136988.2	ENSG00000227006	NA	AL136988.2-201	50976	novel transcript
chr1	10489766	10529431	39666	20_peaks998_lociStitched	19575.2	Exon (PEX14-201/PEX14, exon 2 of 9)	10474887	10630758	155872	1	PEX14	PEX14	ENSG00000142655	protein-coding	PEX14-201	14879	peroxisomal biogenesis factor 14 [Source:HGNC Symbol;Acc:HGNC:8856]
chr9	112377129	112383790	6662	2_peaks141706_lociStitched	19559	Promoter (<=1kb)	112379937	112472410	92474	1	HSDL2	HSDL2	ENSG00000119471	protein-coding	HSDL2-202	0	hydroxysteroid dehydrogenase like 2 [Source:HGNC Symbol;Acc:HGNC:18572]
chr1	36367549	36374949	7401	4_peaks2934_lociStitched	19533.5	5' UTR	36339624	36361340	21717	2	STK40	STK40	ENSG00000196182	protein-coding	STK40-201	-6209	serine/threonine kinase 40 [Source:HGNC Symbol;Acc:HGNC:21373]
chr9	93192379	93234912	42534	13_peaks140658_lociStitched	19523.1	5' UTR	93184930	93320572	135643	1	WNK2	WNK2	ENSG00000165238	protein-coding	WNK2-202	7449	WNK lysine deficient protein kinase 2 [Source:HGNC Symbol;Acc:HGNC:14542]
chr19	534198	535952	1755	2_peaks64474_lociStitched	19511	Promoter (2-3kb)	531712	542092	10381	1	CDC34	CDC34	ENSG00000099804	protein-coding	CDC34-201	2486	cell division cycle 34 [Source:HGNC Symbol;Acc:HGNC:1734]
chr9	89414115	89442279	28165	11_peaks140321_lociStitched	19498.6	Promoter (<=1kb)	89376386	89418833	42448	2	SEMA4D	SEMA4D	ENSG00000187764	protein-coding	SEMA4D-212	0	semaphorin 4D [Source:HGNC Symbol;Acc:HGNC:10732]
chr19	10742673	10767122	24450	12_peaks65362_lociStitched	19469.5	Exon (DNM2-205/DNM2, exon 2 of 21)	10780254	10780335	82	1	MIR4748	MIR4748	ENSG00000265879	ncRNA	MIR4748-201	-13132	microRNA 4748 [Source:HGNC Symbol;Acc:HGNC:41557]
chr14	105411057	105422952	11896	4_peaks45014_lociStitched	19463	Promoter (<=1kb)	105416884	105419739	2856	2	AL928654.1	#N/A	#N/A	#N/A	AL928654.1-201	0	novel transcript, antisense to MTA1
chr4	6943060	6966955	23896	7_peaks100489_lociStitched	19446.6	Promoter (<=1kb)	6954220	7033114	78895	1	TBC1D14	TBC1D14	ENSG00000132405	protein-coding	TBC1D14-202	0	TBC1 domain family member 14 [Source:HGNC Symbol;Acc:HGNC:29246]
chr1	201435838	201462134	26297	8_peaks11007_lociStitched	19404.6	Downstream (2-3kb)	201464383	201465146	764	2	AC096677.2	AC096677.2	ENSG00000224818	NA	AC096677.2-201	3012	novel transcript
chr15	74798503	74817699	19197	9_peaks48530_lociStitched	19390.9	Promoter (<=1kb)	74812716	74825758	13043	1	LMAN1L	LMAN1L	ENSG00000140506	protein-coding	LMAN1L-201	0	lectin, mannose binding 1 like [Source:HGNC Symbol;Acc:HGNC:6632]
chr20	51734780	51757502	22723	6_peaks82885_lociStitched	19389.5	Promoter (<=1kb)	51734533	51735067	535	1	AL138807.1	AL138807.1	ENSG00000215444	NA	AL138807.1-201	247	RPL29 (ribosomal protein L29) pseudogene
chr19	18834470	18850306	15837	7_peaks66015_lociStitched	19356	Promoter (2-3kb)	18832001	18868229	36229	1	UPF1	UPF1	ENSG00000005007	protein-coding	UPF1-207	2469	UPF1 RNA helicase and ATPase [Source:HGNC Symbol;Acc:HGNC:9962]
chr20	35301856	35373998	72143	23_peaks81702_lociStitched	19341.5	3' UTR	35285731	35292401	6671	2	FAM83C	FAM83C	ENSG00000125998	protein-coding	FAM83C-201	-9455	family with sequence similarity 83 member C [Source:HGNC Symbol;Acc:HGNC:16121]
chr10	102764347	102783733	19387	5_peaks19883_lociStitched	19336.6	Promoter (<=1kb)	102776249	102816267	40019	1	WBP1L	WBP1L	ENSG00000166272	protein-coding	WBP1L-202	0	WW domain binding protein 1 like [Source:HGNC Symbol;Acc:HGNC:23510]
chr2	20196162	20213601	17440	9_peaks69444_lociStitched	19334	3' UTR	20201486	20225096	23611	2	SDC1	SDC1	ENSG00000115884	protein-coding	SDC1-203	11495	syndecan 1 [Source:HGNC Symbol;Acc:HGNC:10658]
chr18	77118838	77144996	26159	8_peaks64253_lociStitched	19328.9	Promoter (<=1kb)	76978834	77132818	153985	2	MBP	MBP	ENSG00000197971	protein-coding	MBP-202	0	myelin basic protein [Source:HGNC Symbol;Acc:HGNC:6925]
chr20	9072451	9214636	142186	33_peaks80216_lociStitched	19280.4	Promoter (2-3kb)	9217390	9480813	263424	1	PLCB4	PLCB4	ENSG00000101333	protein-coding	PLCB4-201	-2754	phospholipase C beta 4 [Source:HGNC Symbol;Acc:HGNC:9059]
chr4	139551141	139559399	8259	3_peaks104983_lociStitched	19214.6	Promoter (<=1kb)	139556799	139557643	845	1	AC112236.2	AC112236.2	ENSG00000272717	NA	AC112236.2-201	0	novel transcript, antisense to SETD7
chr10	43454788	43456013	1226	2_peaks16332_lociStitched	19198.8	Promoter (2-3kb)	43458065	43458129	65	1	RNU7-193P	RNU7-193P	ENSG00000252532	pseudo	RNU7-193P-201	-2052	RNA, U7 small nuclear 193 pseudogene [Source:HGNC Symbol;Acc:HGNC:45727]
chr14	21449053	21459345	10293	3_peaks40429_lociStitched	19175.9	Promoter (<=1kb)	21385198	21456126	70929	2	CHD8	CHD8	ENSG00000100888	protein-coding	CHD8-225	0	chromodomain helicase DNA binding protein 8 [Source:HGNC Symbol;Acc:HGNC:20153]
chr10	132667022	132705592	38571	13_peaks21803_lociStitched	19173.6	Exon (INPP5A-203/INPP5A, exon 5 of 16)	132783181	132786052	2872	2	NKX6-2	NKX6-2	ENSG00000148826	protein-coding	NKX6-2-201	80460	NK6 homeobox 2 [Source:HGNC Symbol;Acc:HGNC:19321]
chr2	113886640	113895383	8744	3_peaks74042_lociStitched	19129.2	Promoter (<=1kb)	113888203	113889750	1548	2	AC110769.2	AC110769.2	ENSG00000270019	NA	AC110769.2-201	0	novel transcript
chr19	2478336	2507443	29108	9_peaks64769_lociStitched	19109.4	Promoter (<=1kb)	2503047	2503141	95	2	RNU6-993P	RNU6-993P	ENSG00000252962	pseudo	RNU6-993P-201	0	RNA, U6 small nuclear 993, pseudogene [Source:HGNC Symbol;Acc:HGNC:47956]
chr16	1641700	1657965	16266	3_peaks50462_lociStitched	19106	3' UTR	1632259	1686715	54457	1	AL031708.1	AL031708.1	ENSG00000261732	NA	AL031708.1-201	9441	novel protein
chr8	52707666	52720135	12470	2_peaks133691_lociStitched	19080.3	Promoter (<=1kb)	52622456	52714432	91977	2	RB1CC1	RB1CC1	ENSG00000023287	protein-coding	RB1CC1-201	0	RB1 inducible coiled-coil 1 [Source:HGNC Symbol;Acc:HGNC:15574]
chr11	68337220	68355639	18420	6_peaks25738_lociStitched	19053.6	Exon (LRP5-201/LRP5, exon 2 of 23)	68312609	68449275	136667	1	LRP5	LRP5	ENSG00000162337	protein-coding	LRP5-201	24611	LDL receptor related protein 5 [Source:HGNC Symbol;Acc:HGNC:6697]
chr19	32686439	32702273	15835	5_peaks66367_lociStitched	18978.2	Promoter (<=1kb)	32687089	32691750	4662	2	AC008736.1	AC008736.1	ENSG00000267475	NA	AC008736.1-201	0	novel transcript
chr5	80467312	80493843	26532	5_peaks110483_lociStitched	18975.7	Promoter (<=1kb)	80482293	80487953	5661	2	AC008771.1	AC008771.1	ENSG00000249042	NA	AC008771.1-201	0	novel transcript
chr2	236572536	236591774	19239	12_peaks79023_lociStitched	18948.5	Promoter (2-3kb)	236569641	236582358	12718	1	ACKR3	ACKR3	ENSG00000144476	protein-coding	ACKR3-201	2895	atypical chemokine receptor 3 [Source:HGNC Symbol;Acc:HGNC:23692]
chr7	76166484	76178335	11852	2_peaks127197_lociStitched	18909.9	Promoter (<=1kb)	76173733	76175573	1841	1	AC005077.3	AC005077.3	ENSG00000228829	NA	AC005077.3-201	0	pseudogene similar to part of GTF2I repeat domain containing 1 GTF2IRD1
chr7	105759311	105850854	91544	31_peaks128588_lociStitched	18903.8	Promoter (<=1kb)	105819492	105820101	610	1	AC005099.1	AC005099.1	ENSG00000226624	NA	AC005099.1-201	0	ribosomal protein L13a (RPL13A) pseudogene
chr13	112973756	112998123	24368	6_peaks40146_lociStitched	18885.2	Promoter (<=1kb)	112979312	113096487	117176	1	MCF2L	MCF2L	ENSG00000126217	protein-coding	MCF2L-213	0	MCF.2 cell line derived transforming sequence like [Source:HGNC Symbol;Acc:HGNC:14576]
chr1	915962	942688	26727	8_peaks26_lociStitched	18869.3	Promoter (<=1kb)	916870	919692	2823	2	LINC02593	LINC02593	ENSG00000223764	ncRNA	LINC02593-201	0	long intergenic non-protein coding RNA 2593 [Source:HGNC Symbol;Acc:HGNC:53933]
chr17	38341265	38359933	18669	6_peaks57154_lociStitched	18848.2	Promoter (<=1kb)	38325610	38343810	18201	2	GPR179	GPR179	ENSG00000277399	protein-coding	GPR179-203	0	G protein-coupled receptor 179 [Source:HGNC Symbol;Acc:HGNC:31371]
chr22	46078271	46079179	909	peaks88270	18842.9	Distal Intergenic	46085997	46111475	25479	1	MIRLET7BHG	MIRLET7BHG	ENSG00000197182	ncRNA	MIRLET7BHG-203	-6818	MIRLET7B host gene [Source:HGNC Symbol;Acc:HGNC:37189]
chr7	51243794	51295959	52166	27_peaks126513_lociStitched	18842.4	Promoter (<=1kb)	51259429	51260167	739	2	RPL7L1P2	RPL7L1P2	ENSG00000231490	pseudo	RPL7L1P2-201	0	ribosomal protein L7 like 1 pseudogene 2 [Source:HGNC Symbol;Acc:HGNC:39484]
chr19	34282367	34328031	45665	14_peaks66490_lociStitched	18800.3	Promoter (<=1kb)	34296277	34296592	316	2	RPL29P33	RPL29P33	ENSG00000257074	pseudo	RPL29P33-201	0	ribosomal protein L29 pseudogene 33 [Source:HGNC Symbol;Acc:HGNC:36923]
chr2	241890562	241896549	5988	8_peaks79553_lociStitched	18789.7	Promoter (2-3kb)	241893989	241899138	5150	2	AC131097.2	AC131097.2	ENSG00000224272	NA	AC131097.2-202	2589	novel transcript
chr19	9784701	9796422	11722	3_peaks65280_lociStitched	18779.8	Promoter (<=1kb)	9793621	9802301	8681	1	AC008752.1	AC008752.1	ENSG00000266950	NA	AC008752.1-201	0	-
chrX	107725792	107767137	41346	14_peaks146146_lociStitched	18775.2	Intron (TSC22D3-201/TSC22D3, intron 2 of 3)	107714000	107722272	8273	2	TSC22D3	TSC22D3	ENSG00000157514	protein-coding	TSC22D3-202	-3520	TSC22 domain family member 3 [Source:HGNC Symbol;Acc:HGNC:3051]
chr20	33510701	33597678	86978	30_peaks81497_lociStitched	18761.2	Promoter (<=1kb)	33562334	33623954	61621	1	CBFA2T2	CBFA2T2	ENSG00000078699	protein-coding	CBFA2T2-202	0	CBFA2/RUNX1 partner transcriptional co-repressor 2 [Source:HGNC Symbol;Acc:HGNC:1536]
chr1	184611770	184661654	49885	12_peaks10392_lociStitched	18746.8	Promoter (2-3kb)	184635654	184664303	28650	2	AL713852.1	AL713852.1	ENSG00000285847	NA	AL713852.1-201	2649	novel transcript
chr1	12450549	12497061	46513	18_peaks1261_lociStitched	18656.4	Promoter (<=1kb)	12464940	12512047	47108	1	VPS13D	VPS13D	ENSG00000048707	protein-coding	VPS13D-212	0	vacuolar protein sorting 13 homolog D [Source:HGNC Symbol;Acc:HGNC:23595]
chr17	73187319	73225039	37721	6_peaks59773_lociStitched	18592.7	Promoter (<=1kb)	73202968	73203431	464	2	AC097641.2	AC097641.2	ENSG00000277728	NA	AC097641.2-201	0	novel transcript, antisense to COG1
chr22	41902789	41904013	1225	2_peaks87806_lociStitched	18574.9	Promoter (1-2kb)	41900944	41901012	69	1	MIR33A	MIR33A	ENSG00000207932	ncRNA	MIR33A-201	1845	microRNA 33a [Source:HGNC Symbol;Acc:HGNC:31634]
chr5	108083825	108150407	66583	21_peaks111564_lociStitched	18550	Intron (FBXL17-201/FBXL17, intron 6 of 8)	107878237	108367954	489718	2	FBXL17	FBXL17	ENSG00000145743	protein-coding	FBXL17-203	217547	F-box and leucine rich repeat protein 17 [Source:HGNC Symbol;Acc:HGNC:13615]
chr3	129245792	129252551	6760	2_peaks96071_lociStitched	18510.2	Promoter (<=1kb)	129249606	129277773	28168	1	COPG1	COPG1	ENSG00000181789	protein-coding	COPG1-201	0	coatomer protein complex subunit gamma 1 [Source:HGNC Symbol;Acc:HGNC:2236]
chr16	81574113	81603052	28940	16_peaks53972_lociStitched	18457.9	Intron (CMIP-202/CMIP, intron 1 of 20)	81606948	81711762	104815	1	CMIP	CMIP	ENSG00000153815	protein-coding	CMIP-211	-3896	c-Maf inducing protein [Source:HGNC Symbol;Acc:HGNC:24319]
chr16	46893585	46931223	37639	11_peaks52194_lociStitched	18428.1	5' UTR	46884835	46931288	46454	1	GPT2	GPT2	ENSG00000166123	protein-coding	GPT2-202	8750	glutamic--pyruvic transaminase 2 [Source:HGNC Symbol;Acc:HGNC:18062]
chr14	49886077	49898236	12160	2_peaks41637_lociStitched	18393.2	Promoter (<=1kb)	49893092	49897054	3963	1	ARF6	ARF6	ENSG00000165527	protein-coding	ARF6-201	0	ADP ribosylation factor 6 [Source:HGNC Symbol;Acc:HGNC:659]
chr22	29377962	29395620	17659	8_peaks86732_lociStitched	18379.5	Promoter (<=1kb)	29387909	29417757	29849	1	AC002059.2	AC002059.2	ENSG00000280968	NA	AC002059.2-201	0	-
chr1	206544920	206560458	15539	6_peaks11567_lociStitched	18356.2	Promoter (<=1kb)	206557165	206589267	32103	1	RASSF5	RASSF5	ENSG00000266094	protein-coding	RASSF5-201	0	Ras association domain family member 5 [Source:HGNC Symbol;Acc:HGNC:17609]
chr8	140464206	140465285	1080	2_peaks137090_lociStitched	18352.5	Distal Intergenic	139730345	140458579	728235	2	TRAPPC9	TRAPPC9	ENSG00000167632	protein-coding	TRAPPC9-218	-5627	trafficking protein particle complex 9 [Source:HGNC Symbol;Acc:HGNC:30832]
chr3	53342427	53350876	8450	2_peaks92319_lociStitched	18334	Promoter (<=1kb)	53283428	53347610	64183	2	DCP1A	DCP1A	ENSG00000272886	protein-coding	DCP1A-206	0	decapping mRNA 1A [Source:HGNC Symbol;Acc:HGNC:18714]
chr1	201582797	201606470	23674	6_peaks11036_lociStitched	18309.5	Exon (RPS10P7-203/RPS10P7, exon 2 of 2)	201622885	201623610	726	1	NAV1	NAV1	ENSG00000134369	protein-coding	NAV1-210	-16415	neuron navigator 1 [Source:HGNC Symbol;Acc:HGNC:15989]
chr4	41307576	41335025	27450	10_peaks101604_lociStitched	18281.7	Distal Intergenic	41303237	41303337	101	2	RF00019	#N/A	#N/A	#N/A	RF00019.570-201	-4239	-
chr19	1445290	1456206	10917	4_peaks64630_lociStitched	18219.4	Promoter (<=1kb)	1450149	1473244	23096	1	APC2	APC2	ENSG00000115266	protein-coding	APC2-201	0	APC regulator of WNT signaling pathway 2 [Source:HGNC Symbol;Acc:HGNC:24036]
chr6	110619026	110689807	70782	23_peaks120833_lociStitched	18219.3	Promoter (<=1kb)	110645699	110646558	860	1	AL512430.1	AL512430.1	ENSG00000213150	NA	AL512430.1-201	0	novel pseudogene
chr19	33022620	33055569	32950	14_peaks66396_lociStitched	18208.2	Promoter (<=1kb)	33051515	33051701	187	1	AC008521.1	AC008521.1	ENSG00000267611	NA	AC008521.1-201	0	MAD2 mitotic arrest deficient-like 1 (yeast) (MAD2L1) pseudogene
chr2	61763816	61764794	979	2_peaks71655_lociStitched	18161.9	Distal Intergenic	61803143	61803388	246	1	RPS24P7	RPS24P7	ENSG00000227361	pseudo	RPS24P7-201	-38349	ribosomal protein S24 pseudogene 7 [Source:HGNC Symbol;Acc:HGNC:35737]
chr5	14006880	14017563	10684	8_peaks107367_lociStitched	18159.6	Distal Intergenic	13690331	13944543	254213	2	DNAH5	DNAH5	ENSG00000039139	protein-coding	DNAH5-201	-62337	dynein axonemal heavy chain 5 [Source:HGNC Symbol;Acc:HGNC:2950]
chr17	7835389	7835817	429	peaks55357	18138.7	Distal Intergenic	7839904	7854796	14893	1	KDM6B	KDM6B	ENSG00000132510	protein-coding	KDM6B-201	-4087	lysine demethylase 6B [Source:HGNC Symbol;Acc:HGNC:29012]
chr6	34595825	34609828	14004	7_peaks118221_lociStitched	18128.2	Exon (C6orf106-202/C6orf106, exon 4 of 5)	34616538	34617258	721	1	RPL7P25	RPL7P25	ENSG00000216636	pseudo	RPL7P25-201	-6710	ribosomal protein L7 pseudogene 25 [Source:HGNC Symbol;Acc:HGNC:36455]
chr1	184480850	184505206	24357	12_peaks10353_lociStitched	18126.5	Intron (C1orf21-201/C1orf21, intron 2 of 5)	184566511	184567835	1325	1	AL078645.2	AL078645.2	ENSG00000232036	NA	AL078645.2-201	-61305	novel pseudogene
chr6	37102289	37110760	8472	4_peaks118452_lociStitched	18046.2	Distal Intergenic	37091314	37091806	493	1	RPL12P2	RPL12P2	ENSG00000216412	pseudo	RPL12P2-201	10975	ribosomal protein L12 pseudogene 2 [Source:HGNC Symbol;Acc:HGNC:16070]
chr22	17910626	17973185	62560	19_peaks85792_lociStitched	18042.3	Intron (MICAL3-206/MICAL3, intron 1 of 31)	17864615	17906874	42260	2	MICAL3	MICAL3	ENSG00000243156	protein-coding	MICAL3-219	-3752	microtubule associated monooxygenase, calponin and LIM domain containing 3 [Source:HGNC Symbol;Acc:HGNC:24694]
chr19	56108347	56117835	9489	7_peaks67900_lociStitched	17970.3	Promoter (2-3kb)	56105416	56105510	95	1	RF00019	#N/A	#N/A	#N/A	RF00019.623-201	2931	-
chr11	108585362	108621156	35795	8_peaks27772_lociStitched	17969.1	Promoter (<=1kb)	108505431	108593647	88217	2	EXPH5	EXPH5	ENSG00000110723	protein-coding	EXPH5-201	0	exophilin 5 [Source:HGNC Symbol;Acc:HGNC:30578]
chr22	41021105	41022834	1730	5_peaks87709_lociStitched	17960.9	Distal Intergenic	41045497	41045591	95	1	RF00019	#N/A	#N/A	#N/A	RF00019.614-201	-22663	-
chr11	17207921	17210114	2194	4_peaks23148_lociStitched	17955	Distal Intergenic	17193489	17194308	820	1	AC107956.2	AC107956.2	ENSG00000213779	NA	AC107956.2-201	14432	ribosomal protein L29 (RPL29) pseudogene
chr22	50606108	50623316	17209	9_peaks88726_lociStitched	17952.4	3' UTR	50625028	50628155	3128	2	ARSA	ARSA	ENSG00000100299	protein-coding	ARSA-204	4839	arylsulfatase A [Source:HGNC Symbol;Acc:HGNC:713]
chr7	340578	361503	20926	4_peaks123652_lociStitched	17933.6	Distal Intergenic	379359	382712	3354	1	AC226118.1	#N/A	#N/A	#N/A	AC226118.1-201	-17856	novel transcript
chr16	56767126	56861290	94165	24_peaks52724_lociStitched	17919.6	Promoter (<=1kb)	56858518	56858601	84	1	MIR138-2	MIR138-2	ENSG00000207649	ncRNA	MIR138-2-201	0	microRNA 138-2 [Source:HGNC Symbol;Acc:HGNC:31525]
chr7	66591198	66592532	1335	2_peaks126919_lociStitched	17902.2	Promoter (<=1kb)	66553485	66592397	38913	2	AC006001.3	#N/A	#N/A	#N/A	AC006001.3-205	0	RAB guanine nucleotide exchange factor (GEF) 1 (RABGEF1) pseudogene
chr11	49148970	49205177	56208	18_peaks24402_lociStitched	17862.9	Exon (FOLH1-201/FOLH1, exon 3 of 19)	49146751	49208372	61622	2	FOLH1	FOLH1	ENSG00000086205	protein-coding	FOLH1-212	3195	folate hydrolase 1 [Source:HGNC Symbol;Acc:HGNC:3788]
chr1	184745988	184759373	13386	3_peaks10408_lociStitched	17856.9	Promoter (<=1kb)	184690231	184754913	64683	2	EDEM3	EDEM3	ENSG00000116406	protein-coding	EDEM3-201	0	ER degradation enhancing alpha-mannosidase like protein 3 [Source:HGNC Symbol;Acc:HGNC:16787]
chr18	58263156	58287511	24356	18_peaks63502_lociStitched	17845.6	Intron (NEDD4L-202/NEDD4L, intron 5 of 28)	58255440	58396705	141266	1	NEDD4L	NEDD4L	ENSG00000049759	protein-coding	NEDD4L-238	7716	NEDD4 like E3 ubiquitin protein ligase [Source:HGNC Symbol;Acc:HGNC:7728]
chr1	204280294	204314605	34312	10_peaks11297_lociStitched	17818.2	Promoter (<=1kb)	204220756	204307395	86640	2	PLEKHA6	PLEKHA6	ENSG00000143850	protein-coding	PLEKHA6-205	0	pleckstrin homology domain containing A6 [Source:HGNC Symbol;Acc:HGNC:17053]
chr2	239207003	239268690	61688	26_peaks79308_lociStitched	17809.3	5' UTR	239305462	239305545	84	1	MIR4269	MIR4269	ENSG00000265215	ncRNA	MIR4269-201	-36772	microRNA 4269 [Source:HGNC Symbol;Acc:HGNC:38291]
chr1	229199379	229239219	39841	12_peaks13094_lociStitched	17781	Promoter (<=1kb)	229223461	229227562	4102	2	AL162595.2	AL162595.2	ENSG00000233920	NA	AL162595.2-201	0	novel transcript
chr20	33644408	33653506	9099	8_peaks81511_lociStitched	17759.4	Promoter (2-3kb)	33655701	33656423	723	2	AL121906.2	AL121906.2	ENSG00000275223	NA	AL121906.2-201	2917	novel transcript
chr1	181095680	181153481	57802	14_peaks10091_lociStitched	17745.2	Distal Intergenic	181088712	181092899	4188	1	IER5	IER5	ENSG00000162783	protein-coding	IER5-201	6968	immediate early response 5 [Source:HGNC Symbol;Acc:HGNC:5393]
chr5	43058367	43077875	19509	3_peaks108569_lociStitched	17729.8	Promoter (<=1kb)	43061395	43062441	1047	1	AC025171.4	AC025171.4	ENSG00000272144	NA	AC025171.4-201	0	novel transcript
chr3	45534231	45554622	20392	12_peaks91466_lociStitched	17718.6	3' UTR	45483974	45509545	25572	2	LARS2-AS1	LARS2-AS1	ENSG00000232455	ncRNA	LARS2-AS1-201	-24686	LARS2 antisense RNA 1 [Source:HGNC Symbol;Acc:HGNC:40796]
chr9	95484360	95503409	19050	7_peaks140843_lociStitched	17687.9	Promoter (<=1kb)	95494924	95495379	456	1	AL161729.2	AL161729.2	ENSG00000271314	NA	AL161729.2-201	0	novel transcript, antisense to PTCH1
chr21	16424392	16497721	73330	24_peaks83936_lociStitched	17672.5	Exon (MIR99AHG-221/MIR99AHG, exon 6 of 6)	16417139	16419080	1942	2	AP001172.2	AP001172.2	ENSG00000270139	NA	AP001172.2-201	-5312	novel transcript
chr10	5493477	5518840	25364	10_peaks14509_lociStitched	17625.4	Promoter (<=1kb)	5498697	5499555	859	2	CALML5	CALML5	ENSG00000178372	protein-coding	CALML5-201	0	calmodulin like 5 [Source:HGNC Symbol;Acc:HGNC:18180]
chr7	98217141	98226578	9438	6_peaks128045_lociStitched	17603.8	3' UTR	98212254	98212959	706	1	BHLHA15	BHLHA15	ENSG00000180535	protein-coding	BHLHA15-201	4887	basic helix-loop-helix family member a15 [Source:HGNC Symbol;Acc:HGNC:22265]
chr1	165837835	165890885	53051	20_peaks9131_lociStitched	17602.3	5' UTR	165895570	165908074	12505	1	UCK2	UCK2	ENSG00000143179	protein-coding	UCK2-205	-4685	uridine-cytidine kinase 2 [Source:HGNC Symbol;Acc:HGNC:12562]
chr12	6267282	6295505	28224	9_peaks29960_lociStitched	17580.7	Promoter (<=1kb)	6270168	6270425	258	2	ATP5MFP5	ATP5MFP5	ENSG00000256103	pseudo	ATP5MFP5-201	0	ATP synthase membrane subunit f pseudogene 5 [Source:HGNC Symbol;Acc:HGNC:33611]
chr8	109575331	109611280	35950	11_peaks135836_lociStitched	17565.2	Promoter (<=1kb)	109574186	109580537	6352	2	SYBU	SYBU	ENSG00000147642	protein-coding	SYBU-222	0	syntabulin [Source:HGNC Symbol;Acc:HGNC:26011]
chr6	165634187	165705202	71016	19_peaks123266_lociStitched	17533.9	Promoter (<=1kb)	165327287	165662100	334814	2	PDE10A	PDE10A	ENSG00000112541	protein-coding	PDE10A-201	0	phosphodiesterase 10A [Source:HGNC Symbol;Acc:HGNC:8772]
chr13	113616275	113648173	31899	14_peaks40236_lociStitched	17528.5	3' UTR	113648804	113658186	9383	2	ATP4B	ATP4B	ENSG00000186009	protein-coding	ATP4B-201	10013	ATPase H+/K+ transporting subunit beta [Source:HGNC Symbol;Acc:HGNC:820]
chr2	235663962	235766562	102601	27_peaks78978_lociStitched	17524.3	Promoter (<=1kb)	235669604	236126554	456951	1	AGAP1	AGAP1	ENSG00000157985	protein-coding	AGAP1-205	0	ArfGAP with GTPase domain, ankyrin repeat and PH domain 1 [Source:HGNC Symbol;Acc:HGNC:16922]
chr12	120067202	120087557	20356	6_peaks35416_lociStitched	17475.6	Exon (BICDL1-201/BICDL1, exon 5 of 9)	120057035	120057180	146	1	AC004812.1	AC004812.1	ENSG00000255575	NA	AC004812.1-201	10167	ADP-ribosylation factor-like 2 binding protein pseudogene (ARL2BP)
chr19	16598996	16619850	20855	11_peaks65798_lociStitched	17468.1	Promoter (<=1kb)	16610374	16612203	1830	2	AC008764.10	AC008764.10	ENSG00000279977	NA	AC008764.10-201	0	TEC
chr22	24955444	24978124	22681	7_peaks86477_lociStitched	17455.3	Promoter (2-3kb)	24952730	25194457	241728	1	KIAA1671	KIAA1671	ENSG00000197077	protein-coding	KIAA1671-203	2714	KIAA1671 [Source:HGNC Symbol;Acc:HGNC:29345]
chr3	128201236	128256082	54847	15_peaks95893_lociStitched	17452.3	Exon (EEFSEC-201/EEFSEC, exon 2 of 7)	128181402	128194452	13051	2	AL449214.1	AL449214.1	ENSG00000285619	NA	AL449214.1-201	-6784	Novel transcript, antisense to EEFSEC
chr3	141402050	141419177	17128	9_peaks96790_lociStitched	17444.9	5' UTR	141426116	141446000	19885	1	ZBTB38	ZBTB38	ENSG00000177311	protein-coding	ZBTB38-202	-6939	zinc finger and BTB domain containing 38 [Source:HGNC Symbol;Acc:HGNC:26636]
chr7	44761227	44762642	1416	3_peaks126041_lociStitched	17404.9	Exon (ZMIZ2-203/ZMIZ2, exon 9 of 18)	44756250	44767623	11374	1	ZMIZ2	ZMIZ2	ENSG00000122515	protein-coding	ZMIZ2-215	4977	zinc finger MIZ-type containing 2 [Source:HGNC Symbol;Acc:HGNC:22229]
chr9	122261600	122280252	18653	5_peaks142203_lociStitched	17403.2	Promoter (<=1kb)	122264603	122323461	58859	1	MRRF	MRRF	ENSG00000148187	protein-coding	MRRF-201	0	mitochondrial ribosome recycling factor [Source:HGNC Symbol;Acc:HGNC:7234]
chr10	96835858	96864936	29079	13_peaks19417_lociStitched	17363.1	Promoter (2-3kb)	96832980	96958926	125947	1	LCOR	LCOR	ENSG00000196233	protein-coding	LCOR-203	2878	ligand dependent nuclear receptor corepressor [Source:HGNC Symbol;Acc:HGNC:29503]
chr9	137022182	137024494	2313	4_peaks143703_lociStitched	17355.4	Promoter (2-3kb)	137027464	137037957	10494	1	C9orf139	C9orf139	ENSG00000180539	protein-coding	C9orf139-202	-2970	chromosome 9 open reading frame 139 [Source:HGNC Symbol;Acc:HGNC:31426]
chr11	48081310	48109966	28657	11_peaks24390_lociStitched	17320.3	Promoter (<=1kb)	48096782	48096858	77	1	MIR3161	MIR3161	ENSG00000263693	ncRNA	MIR3161-201	0	microRNA 3161 [Source:HGNC Symbol;Acc:HGNC:38285]
chr22	41511467	41533466	22000	7_peaks87767_lociStitched	17272.2	3' UTR	41525826	41544445	18620	2	POLR3H	POLR3H	ENSG00000100413	protein-coding	POLR3H-202	10979	RNA polymerase III subunit H [Source:HGNC Symbol;Acc:HGNC:30349]
chr15	80148998	80177000	28003	8_peaks48930_lociStitched	17269.5	Promoter (<=1kb)	80165923	80166980	1058	1	AC087761.1	AC087761.1	ENSG00000259967	NA	AC087761.1-201	0	novel transcript
chr8	22383350	22401364	18015	7_peaks132535_lociStitched	17242.2	Promoter (<=1kb)	22389865	22390655	791	2	AC105910.1	AC105910.1	ENSG00000241026	NA	AC105910.1-201	0	ribosomal protein L21 (RPL21) pseudogene
chr9	134045997	134057483	11487	5_peaks143371_lociStitched	17216.7	Promoter (<=1kb)	134054290	134058805	4516	1	AL445931.1	#N/A	#N/A	#N/A	AL445931.1-201	0	novel transcript, antisense to BRD3
chr3	13885556	13896802	11247	4_peaks89518_lociStitched	17209	Distal Intergenic	13816258	13880121	63864	2	WNT7A	WNT7A	ENSG00000154764	protein-coding	WNT7A-201	-5435	Wnt family member 7A [Source:HGNC Symbol;Acc:HGNC:12786]
chr17	50541294	50543628	2335	4_peaks58365_lociStitched	17208.2	Promoter (2-3kb)	50537294	50538754	1461	2	AC021491.2	#N/A	#N/A	#N/A	AC021491.2-201	-2540	novel transcript, antisense to EPN3
chr19	1261908	1262624	717	peaks64591	17201.8	Promoter (2-3kb)	1259384	1273172	13789	1	CIRBP	CIRBP	ENSG00000099622	protein-coding	CIRBP-215	2524	cold inducible RNA binding protein [Source:HGNC Symbol;Acc:HGNC:1982]
chr5	172999350	173042978	43629	12_peaks115169_lociStitched	17128.7	Promoter (<=1kb)	173020728	173020928	201	1	SNORA74B	SNORA74B	ENSG00000212402	snoRNA	SNORA74B-201	0	small nucleolar RNA, H/ACA box 74B [Source:HGNC Symbol;Acc:HGNC:32660]
chr11	117175225	117185559	10335	3_peaks28337_lociStitched	17124.1	Promoter (<=1kb)	117178733	117197442	18710	1	SIDT2	SIDT2	ENSG00000149577	protein-coding	SIDT2-202	0	SID1 transmembrane family member 2 [Source:HGNC Symbol;Acc:HGNC:24272]
chr8	140574945	140630116	55172	14_peaks137105_lociStitched	17103.3	Promoter (<=1kb)	140591684	140593201	1518	1	AC067931.2	AC067931.2	ENSG00000280326	NA	AC067931.2-201	0	TEC
chr16	72976555	72996991	20437	8_peaks53599_lociStitched	17046.5	Promoter (2-3kb)	72973374	72973832	459	2	AC132068.1	AC132068.1	ENSG00000279757	NA	AC132068.1-201	-2723	novel transcript
chr4	158777515	158839217	61703	25_peaks105924_lociStitched	17036.2	Promoter (<=1kb)	158794590	158794696	107	2	RNU6-128P	RNU6-128P	ENSG00000206703	pseudo	RNU6-128P-201	0	RNA, U6 small nuclear 128, pseudogene [Source:HGNC Symbol;Acc:HGNC:47091]
chr3	120549155	120568418	19264	10_peaks95234_lociStitched	17025.5	Distal Intergenic	120596309	120602500	6192	1	NDUFB4	NDUFB4	ENSG00000065518	protein-coding	NDUFB4-201	-27891	NADH:ubiquinone oxidoreductase subunit B4 [Source:HGNC Symbol;Acc:HGNC:7699]
chr17	2707649	2709644	1996	3_peaks54953_lociStitched	17014.9	Promoter (1-2kb)	2689386	2711633	22248	2	CLUH	CLUH	ENSG00000132361	protein-coding	CLUH-201	1989	clustered mitochondria homolog [Source:HGNC Symbol;Acc:HGNC:29094]
chr13	44218516	44233127	14612	6_peaks37695_lociStitched	16958.7	Intron (SMIM2-AS1-203/SMIM2-AS1, intron 3 of 3)	44234118	44243192	9075	2	AL589745.1	AL589745.1	ENSG00000230731	NA	AL589745.1-201	10065	novel transcript
chr21	42516235	42551145	34911	19_peaks85219_lociStitched	16921.4	Promoter (2-3kb)	42513914	42581440	67527	1	SLC37A1	SLC37A1	ENSG00000160190	protein-coding	SLC37A1-201	2321	solute carrier family 37 member 1 [Source:HGNC Symbol;Acc:HGNC:11024]
chr19	38683298	38686134	2837	4_peaks66801_lociStitched	16895.2	Exon (AC008649.2-201/AC008649.2, exon 2 of 2)	38683873	38693606	9734	2	AC008649.2	AC008649.2	ENSG00000267375	NA	AC008649.2-201	7472	novel transcript, antisense to ACTN4
chr2	61177040	61188182	11143	4_peaks71614_lociStitched	16873.8	Promoter (<=1kb)	61177418	61187551	10134	1	AHSA2P	AHSA2P	ENSG00000173209	pseudo	AHSA2P-201	0	activator of HSP90 ATPase homolog 2, pseudogene [Source:HGNC Symbol;Acc:HGNC:20437]
chr11	7521274	7569825	48552	23_peaks22414_lociStitched	16862.1	Promoter (2-3kb)	7568866	7572046	3181	2	AC107884.2	AC107884.2	ENSG00000254864	NA	AC107884.2-201	2221	novel transcript
chr22	19160336	19175941	15606	3_peaks85849_lociStitched	16842	Promoter (<=1kb)	19171395	19172839	1445	1	LINC01311	LINC01311	ENSG00000260924	ncRNA	LINC01311-201	0	long intergenic non-protein coding RNA 1311 [Source:HGNC Symbol;Acc:HGNC:50503]
chr20	45311697	45343056	31360	11_peaks82374_lociStitched	16821.5	Promoter (2-3kb)	45345115	45345823	709	2	AL021578.1	AL021578.1	ENSG00000275894	NA	AL021578.1-201	2767	novel transcript, sense intronic to SDC4
chr17	78735295	78768038	32744	10_peaks60387_lociStitched	16810.8	Intron (CYTH1-215/CYTH1, intron 1 of 12)	78674048	78723750	49703	2	CYTH1	CYTH1	ENSG00000108669	protein-coding	CYTH1-210	-11545	cytohesin 1 [Source:HGNC Symbol;Acc:HGNC:9501]
chrX	153923006	153930591	7586	4_peaks147255_lociStitched	16790.1	Promoter (<=1kb)	153907367	153926254	18888	2	ARHGAP4	ARHGAP4	ENSG00000089820	protein-coding	ARHGAP4-204	0	Rho GTPase activating protein 4 [Source:HGNC Symbol;Acc:HGNC:674]
chr7	139646094	139704560	58467	17_peaks130437_lociStitched	16774.2	Intron (HIPK2-202/HIPK2, intron 2 of 14)	139583524	139717013	133490	2	HIPK2	HIPK2	ENSG00000064393	protein-coding	HIPK2-201	12453	homeodomain interacting protein kinase 2 [Source:HGNC Symbol;Acc:HGNC:14402]
chr9	131349864	131383522	33659	7_peaks143098_lociStitched	16748.7	Promoter (<=1kb)	131370933	131372514	1582	1	AL354855.1	AL354855.1	ENSG00000285287	NA	AL354855.1-201	0	novel pseudogene similar to avian transmembrane protein 180
chr9	70472794	70492890	20097	8_peaks139399_lociStitched	16742.8	Distal Intergenic	70384597	70414624	30028	2	KLF9	KLF9	ENSG00000119138	protein-coding	KLF9-201	-58170	Kruppel like factor 9 [Source:HGNC Symbol;Acc:HGNC:1123]
chr3	52190151	52211015	20865	7_peaks92142_lociStitched	16683.7	Promoter (<=1kb)	52198086	52214180	16095	1	ALAS1	ALAS1	ENSG00000023330	protein-coding	ALAS1-204	0	5'-aminolevulinate synthase 1 [Source:HGNC Symbol;Acc:HGNC:396]
chr11	112215889	112247491	31603	9_peaks28009_lociStitched	16670.6	Promoter (<=1kb)	112226365	112233973	7609	1	PTS	PTS	ENSG00000150787	protein-coding	PTS-201	0	6-pyruvoyltetrahydropterin synthase [Source:HGNC Symbol;Acc:HGNC:9689]
chr1	117561559	117575767	14209	7_peaks7585_lociStitched	16670	Distal Intergenic	117549415	117549922	508	1	VPS25P1	VPS25P1	ENSG00000226755	pseudo	VPS25P1-201	12144	VPS25 pseudogene 1 [Source:HGNC Symbol;Acc:HGNC:44250]
chr19	38650287	38667321	17035	9_peaks66799_lociStitched	16641.5	Promoter (2-3kb)	38647746	38729432	81687	1	ACTN4	ACTN4	ENSG00000130402	protein-coding	ACTN4-203	2541	actinin alpha 4 [Source:HGNC Symbol;Acc:HGNC:166]
chr12	64625249	64651821	26573	11_peaks32950_lociStitched	16640	Promoter (<=1kb)	64628344	64629976	1633	1	AC078962.1	AC078962.1	ENSG00000225195	NA	AC078962.1-201	0	-
chr12	52116226	52164367	48142	14_peaks32019_lociStitched	16628.2	Promoter (<=1kb)	52164115	52223800	59686	1	LINC00592	LINC00592	ENSG00000258279	ncRNA	LINC00592-202	0	long intergenic non-protein coding RNA 592 [Source:HGNC Symbol;Acc:HGNC:27474]
chr7	98161447	98197863	36417	14_peaks128032_lociStitched	16628	Exon (LMTK2-201/LMTK2, exon 7 of 14)	98211427	98212979	1553	1	BHLHA15	BHLHA15	ENSG00000180535	protein-coding	BHLHA15-202	-13564	basic helix-loop-helix family member a15 [Source:HGNC Symbol;Acc:HGNC:22265]
chr4	1244137	1246636	2500	2_peaks100045_lociStitched	16625.5	Promoter (2-3kb)	1234687	1241923	7237	2	CTBP1	CTBP1	ENSG00000159692	protein-coding	CTBP1-209	-2214	C-terminal binding protein 1 [Source:HGNC Symbol;Acc:HGNC:2494]
chr22	23162254	23205142	42889	10_peaks86279_lociStitched	16602.3	Promoter (<=1kb)	23180210	23318037	137828	1	BCR	BCR	ENSG00000186716	protein-coding	BCR-201	0	BCR activator of RhoGEF and GTPase [Source:HGNC Symbol;Acc:HGNC:1014]
chr9	82988980	83068553	79574	19_peaks139946_lociStitched	16599.1	Promoter (<=1kb)	82979585	83063128	83544	2	RASEF	RASEF	ENSG00000165105	protein-coding	RASEF-202	0	RAS and EF-hand domain containing [Source:HGNC Symbol;Acc:HGNC:26464]
chr1	226690457	226724377	33921	15_peaks12862_lociStitched	16594.2	3' UTR	226631690	226737458	105769	2	ITPKB	ITPKB	ENSG00000143772	protein-coding	ITPKB-201	13081	inositol-trisphosphate 3-kinase B [Source:HGNC Symbol;Acc:HGNC:6179]
chr15	98775461	98810297	34837	17_peaks49885_lociStitched	16554.5	Promoter (<=1kb)	98784426	98784502	77	1	MIR4714	MIR4714	ENSG00000264480	ncRNA	MIR4714-201	0	microRNA 4714 [Source:HGNC Symbol;Acc:HGNC:41763]
chr21	36186314	36210317	24004	11_peaks84670_lociStitched	16519.6	Exon (DOP1B-202/DOP1B, exon 3 of 37)	36132800	36175815	43016	2	CBR3-AS1	CBR3-AS1	ENSG00000236830	ncRNA	CBR3-AS1-214	-10499	CBR3 antisense RNA 1 [Source:HGNC Symbol;Acc:HGNC:43664]
chr1	92784755	92785641	887	2_peaks6100_lociStitched	16514.9	Intron (EVI5-201/EVI5, intron 1 of 17)	92508696	92792404	283709	2	EVI5	EVI5	ENSG00000067208	protein-coding	EVI5-201	6763	ecotropic viral integration site 5 [Source:HGNC Symbol;Acc:HGNC:3501]
chr2	3341425	3356294	14870	8_peaks68238_lociStitched	16462.6	Exon (EIPR1-202/EIPR1, exon 2 of 10)	3207804	3377790	169987	2	EIPR1	EIPR1	ENSG00000032389	protein-coding	EIPR1-206	21496	EARP complex and GARP complex interacting protein 1 [Source:HGNC Symbol;Acc:HGNC:12383]
chr10	102648538	102658804	10267	8_peaks19867_lociStitched	16460.1	3' UTR	102644495	102658262	13768	1	TRIM8	TRIM8	ENSG00000171206	protein-coding	TRIM8-201	4043	tripartite motif containing 8 [Source:HGNC Symbol;Acc:HGNC:15579]
chr21	46188493	46190703	2211	4_peaks85605_lociStitched	16439.2	3' UTR	46185079	46188941	3863	1	AP001468.1	AP001468.1	ENSG00000228404	NA	AP001468.1-201	3414	novel transcript
chr7	141695779	141704697	8919	5_peaks130603_lociStitched	16427	Promoter (<=1kb)	141656728	141702153	45426	2	KIAA1147	#N/A	#N/A	#N/A	KIAA1147-202	0	-
chr5	172688087	172715152	27066	9_peaks115107_lociStitched	16412.8	Promoter (<=1kb)	172690454	172697720	7267	2	AC027309.1	AC027309.1	ENSG00000253445	NA	AC027309.1-201	0	novel transcript
chr2	96763596	96772962	9367	4_peaks73038_lociStitched	16383.8	Promoter (2-3kb)	96760902	96811891	50990	1	CNNM4	CNNM4	ENSG00000158158	protein-coding	CNNM4-201	2694	cyclin and CBS domain divalent metal cation transport mediator 4 [Source:HGNC Symbol;Acc:HGNC:105]
chr16	2039624	2055263	15640	6_peaks50532_lociStitched	16379.8	Promoter (<=1kb)	2039815	2047866	8052	2	NTHL1	NTHL1	ENSG00000065057	protein-coding	NTHL1-201	0	nth like DNA glycosylase 1 [Source:HGNC Symbol;Acc:HGNC:8028]
chr9	35832625	35846397	13773	11_peaks138986_lociStitched	16359.6	5' UTR	35829498	35854846	25349	1	TMEM8B	TMEM8B	ENSG00000137103	protein-coding	TMEM8B-201	3127	transmembrane protein 8B [Source:HGNC Symbol;Acc:HGNC:21427]
chr10	77476348	77534140	57793	19_peaks18300_lociStitched	16355.4	Intron (KCNMA1-266/KCNMA1, intron 1 of 27)	77433572	77433782	211	2	COX6CP15	COX6CP15	ENSG00000228092	pseudo	COX6CP15-201	-42566	cytochrome c oxidase subunit 6C pseudogene 15 [Source:HGNC Symbol;Acc:HGNC:49368]
chr11	113992296	114052591	60296	13_peaks28116_lociStitched	16316.1	Distal Intergenic	114059593	114250676	191084	1	ZBTB16	ZBTB16	ENSG00000109906	protein-coding	ZBTB16-201	-7002	zinc finger and BTB domain containing 16 [Source:HGNC Symbol;Acc:HGNC:12930]
chr15	78930071	78934602	4532	5_peaks48851_lociStitched	16304.3	Exon (CTSH-201/CTSH, exon 6 of 12)	78922130	78944981	22852	2	CTSH	CTSH	ENSG00000103811	protein-coding	CTSH-218	10379	cathepsin H [Source:HGNC Symbol;Acc:HGNC:2535]
chr14	103698679	103709235	10557	3_peaks44783_lociStitched	16303.2	Promoter (2-3kb)	103696353	103697163	811	1	AL049840.4	AL049840.4	ENSG00000269940	NA	AL049840.4-201	2326	novel transcript, antisense to KLC1
chr3	45967437	45990488	23052	11_peaks91531_lociStitched	16288.5	5' UTR	45917904	45995815	77912	2	FYCO1	FYCO1	ENSG00000163820	protein-coding	FYCO1-201	5327	FYVE and coiled-coil domain containing 1 [Source:HGNC Symbol;Acc:HGNC:14673]
chr3	72255374	72317255	61882	15_peaks93525_lociStitched	16213.1	Distal Intergenic	72321051	72324027	2977	2	AC134508.1	AC134508.1	ENSG00000260670	NA	AC134508.1-201	6772	novel transcript
chr1	39378406	39411162	32757	8_peaks3134_lociStitched	16198.3	Promoter (<=1kb)	39410266	39414549	4284	1	MACF1	MACF1	ENSG00000127603	protein-coding	MACF1-234	0	microtubule actin crosslinking factor 1 [Source:HGNC Symbol;Acc:HGNC:13664]
chr20	33818100	33872247	54148	20_peaks81542_lociStitched	16190.3	3' UTR	33811304	33854366	43063	1	CHMP4B	CHMP4B	ENSG00000101421	protein-coding	CHMP4B-201	6796	charged multivesicular body protein 4B [Source:HGNC Symbol;Acc:HGNC:16171]
chr15	73615393	73654798	39406	8_peaks48414_lociStitched	16164.3	Promoter (<=1kb)	73560014	73633413	73400	2	NPTN	NPTN	ENSG00000156642	protein-coding	NPTN-201	0	neuroplastin [Source:HGNC Symbol;Acc:HGNC:17867]
chr19	1907484	1909887	2404	3_peaks64684_lociStitched	16146	Promoter (2-3kb)	1905404	1926013	20610	1	SCAMP4	SCAMP4	ENSG00000227500	protein-coding	SCAMP4-202	2080	secretory carrier membrane protein 4 [Source:HGNC Symbol;Acc:HGNC:30385]
chr22	38222954	38266491	43538	11_peaks87440_lociStitched	16139.5	Promoter (<=1kb)	38231320	38232248	929	1	AL020993.1	AL020993.1	ENSG00000235246	NA	AL020993.1-201	0	novel transcript, antisense to TMEM184B
chr11	57311198	57318665	7468	5_peaks24472_lociStitched	16122.7	Exon (TNKS1BP1-201/TNKS1BP1, exon 4 of 12)	57299644	57322197	22554	2	TNKS1BP1	TNKS1BP1	ENSG00000149115	protein-coding	TNKS1BP1-207	3532	tankyrase 1 binding protein 1 [Source:HGNC Symbol;Acc:HGNC:19081]
chr19	5933563	5969838	36276	13_peaks65065_lociStitched	16121.1	Exon (RANBP3-203/RANBP3, exon 2 of 17)	5917352	5978086	60735	2	RANBP3	RANBP3	ENSG00000031823	protein-coding	RANBP3-201	8248	RAN binding protein 3 [Source:HGNC Symbol;Acc:HGNC:9850]
chr3	126982486	127000977	18492	9_peaks95789_lociStitched	16115.8	Promoter (<=1kb)	126988594	127037392	48799	1	PLXNA1	PLXNA1	ENSG00000114554	protein-coding	PLXNA1-201	0	plexin A1 [Source:HGNC Symbol;Acc:HGNC:9099]
chr3	15606705	15638383	31679	14_peaks89664_lociStitched	16108.8	Promoter (<=1kb)	15630002	15642240	12239	1	BTD	BTD	ENSG00000169814	protein-coding	BTD-211	0	biotinidase [Source:HGNC Symbol;Acc:HGNC:1122]
chr21	44752180	44805097	52918	19_peaks85437_lociStitched	16097.7	Promoter (<=1kb)	44802577	44804717	2141	1	LINC01424	LINC01424	ENSG00000236519	ncRNA	LINC01424-201	0	long intergenic non-protein coding RNA 1424 [Source:HGNC Symbol;Acc:HGNC:40558]
chr22	30303697	30311762	8066	5_peaks86844_lociStitched	16071.5	Promoter (<=1kb)	30292008	30307890	15883	2	TBC1D10A	TBC1D10A	ENSG00000099992	protein-coding	TBC1D10A-203	0	TBC1 domain family member 10A [Source:HGNC Symbol;Acc:HGNC:23609]
chr1	9242489	9252074	9586	6_peaks874_lociStitched	16068.1	Promoter (2-3kb)	9239844	9267898	28055	1	H6PD	H6PD	ENSG00000049239	protein-coding	H6PD-203	2645	hexose-6-phosphate dehydrogenase/glucose 1-dehydrogenase [Source:HGNC Symbol;Acc:HGNC:4795]
chr19	8447898	8481511	33614	10_peaks65260_lociStitched	16030.5	Promoter (2-3kb)	8444570	8445597	1028	2	AC136469.2	AC136469.2	ENSG00000279827	NA	AC136469.2-201	-2301	novel transcript
chr10	69374808	69392746	17939	5_peaks17607_lociStitched	16024.9	Exon (HK1-205/HK1, exon 11 of 21)	69403903	69409282	5380	2	TACR2	TACR2	ENSG00000075073	protein-coding	TACR2-202	16536	tachykinin receptor 2 [Source:HGNC Symbol;Acc:HGNC:11527]
chr20	49850809	49910626	59818	25_peaks82694_lociStitched	16007.3	5' UTR	49903394	49913739	10346	2	SPATA2	SPATA2	ENSG00000158480	protein-coding	SPATA2-202	3113	spermatogenesis associated 2 [Source:HGNC Symbol;Acc:HGNC:14681]
chr7	1095617	1104152	8536	4_peaks123746_lociStitched	16005	Promoter (2-3kb)	1092938	1093741	804	1	GPER1	GPER1	ENSG00000164850	protein-coding	GPER1-207	2679	G protein-coupled estrogen receptor 1 [Source:HGNC Symbol;Acc:HGNC:4485]
chr1	155167442	155177503	10062	3_peaks8447_lociStitched	16002.6	Promoter (<=1kb)	155169408	155173333	3926	2	KRTCAP2	KRTCAP2	ENSG00000163463	protein-coding	KRTCAP2-201	0	keratinocyte associated protein 2 [Source:HGNC Symbol;Acc:HGNC:28942]
chr16	85316508	85335612	19105	5_peaks54200_lociStitched	15987.1	Distal Intergenic	85306226	85306325	100	2	MIR5093	MIR5093	ENSG00000266307	ncRNA	MIR5093-201	-10183	microRNA 5093 [Source:HGNC Symbol;Acc:HGNC:43474]
chr7	66413434	66414060	627	1_peaks126909_lociStitched	15947.7	Distal Intergenic	66407288	66409239	1952	2	GTF2IP9	GTF2IP9	ENSG00000251451	pseudo	GTF2IP9-201	-4195	general transcription factor IIi pseudogene 9 [Source:HGNC Symbol;Acc:HGNC:51721]
chr14	22885909	22904134	18226	8_peaks40521_lociStitched	15918.6	Promoter (2-3kb)	22883222	22886843	3622	1	REM2	REM2	ENSG00000139890	protein-coding	REM2-202	2687	RRAD and GEM like GTPase 2 [Source:HGNC Symbol;Acc:HGNC:20248]
chr17	45575400	45585387	9988	9_peaks57914_lociStitched	15896.9	Promoter (<=1kb)	45585871	45586929	1059	1	DND1P1	DND1P1	ENSG00000264070	pseudo	DND1P1-201	-484	DND microRNA-mediated repression inhibitor 1 pseudogene 1 [Source:HGNC Symbol;Acc:HGNC:31444]
chr10	63703913	63724063	20151	7_peaks17427_lociStitched	15893.1	Intron (AC022387.1-201/AC022387.1, intron 2 of 2)	63664664	63990568	325905	1	AC022387.1	AC022387.1	ENSG00000270352	NA	AC022387.1-201	39249	StAR-related lipid transfer (START) domain containing 3 (STARD3) pseudogene
chr5	180594730	180606153	11424	5_peaks115751_lociStitched	15881.6	3' UTR	180590103	180591540	1438	2	SCGB3A1	SCGB3A1	ENSG00000161055	protein-coding	SCGB3A1-201	-3190	secretoglobin family 3A member 1 [Source:HGNC Symbol;Acc:HGNC:18384]
chr6	30207723	30219584	11862	3_peaks117766_lociStitched	15878.5	Promoter (<=1kb)	30184455	30213366	28912	2	TRIM26	TRIM26	ENSG00000234127	protein-coding	TRIM26-268	0	tripartite motif containing 26 [Source:HGNC Symbol;Acc:HGNC:12962]
chr11	71102800	71120619	17820	5_peaks25922_lociStitched	15831.3	Exon (SHANK2-218/SHANK2, exon 3 of 25)	70469435	71224762	755328	2	SHANK2	SHANK2	ENSG00000162105	protein-coding	SHANK2-218	104143	SH3 and multiple ankyrin repeat domains 2 [Source:HGNC Symbol;Acc:HGNC:14295]
chr1	226400507	226404961	4455	4_peaks12825_lociStitched	15782.3	3' UTR	226401983	226407982	6000	2	PARP1	PARP1	ENSG00000143799	protein-coding	PARP1-201	3021	poly(ADP-ribose) polymerase 1 [Source:HGNC Symbol;Acc:HGNC:270]
chr5	176996653	177013996	17344	5_peaks115432_lociStitched	15777.8	Promoter (<=1kb)	176905005	177006408	101404	2	UIMC1	UIMC1	ENSG00000087206	protein-coding	UIMC1-201	0	ubiquitin interaction motif containing 1 [Source:HGNC Symbol;Acc:HGNC:30298]
chr1	184422867	184467537	44671	18_peaks10335_lociStitched	15773.3	Intron (C1orf21-201/C1orf21, intron 1 of 5)	184408337	184412360	4024	1	AL078645.1	AL078645.1	ENSG00000230470	NA	AL078645.1-201	14530	novel transcript
chr17	82267682	82268405	724	peaks60933	15770.7	Intron (CSNK1D-204/CSNK1D, intron 1 of 8)	82239727	82273428	33702	2	CSNK1D	CSNK1D	ENSG00000141551	protein-coding	CSNK1D-204	5023	casein kinase 1 delta [Source:HGNC Symbol;Acc:HGNC:2452]
chr9	92309002	92333135	24134	6_peaks140586_lociStitched	15752.3	Promoter (<=1kb)	92325484	92620533	295050	1	CENPP	CENPP	ENSG00000188312	protein-coding	CENPP-203	0	centromere protein P [Source:HGNC Symbol;Acc:HGNC:32933]
chr5	168295658	168330781	35124	14_peaks114818_lociStitched	15749.6	Intron (WWC1-201/WWC1, intron 1 of 22)	168292150	168469216	177067	1	WWC1	WWC1	ENSG00000113645	protein-coding	WWC1-209	3508	WW and C2 domain containing 1 [Source:HGNC Symbol;Acc:HGNC:29435]
chr20	36466711	36484593	17883	9_peaks81802_lociStitched	15712	Intron (DLGAP4-204/DLGAP4, intron 7 of 12)	36461747	36527239	65493	1	DLGAP4	DLGAP4	ENSG00000080845	protein-coding	DLGAP4-202	4964	DLG associated protein 4 [Source:HGNC Symbol;Acc:HGNC:24476]
chr20	31699002	31713228	14227	6_peaks81350_lociStitched	15656.8	Intron (AL117381.1-201/AL117381.1, intron 1 of 1)	31721507	31723409	1903	1	ABALON	ABALON	ENSG00000281376	ncRNA	ABALON-201	-8279	apoptotic BCL2L1-antisense long non-coding RNA [Source:HGNC Symbol;Acc:HGNC:49667]
chr14	81499930	81537461	37532	9_peaks43509_lociStitched	15650.8	Promoter (<=1kb)	81471549	81533861	62313	2	SEL1L	SEL1L	ENSG00000071537	protein-coding	SEL1L-201	0	SEL1L adaptor subunit of ERAD E3 ubiquitin ligase [Source:HGNC Symbol;Acc:HGNC:10717]
chr16	30941997	30952026	10030	2_peaks52082_lociStitched	15648.8	Promoter (<=1kb)	30948386	30954319	5934	1	AC135048.1	AC135048.1	ENSG00000261487	NA	AC135048.1-201	0	novel transcript
chr17	28383626	28385730	2105	6_peaks56428_lociStitched	15618.3	Exon (SARM1-208/SARM1, exon 3 of 9)	28373673	28374301	629	2	AC002094.5	AC002094.5	ENSG00000279532	NA	AC002094.5-201	-9325	novel transcript
chr22	50258585	50274615	16031	3_peaks88657_lociStitched	15615.8	Promoter (<=1kb)	50263713	50270393	6681	2	MAPK11	MAPK11	ENSG00000185386	protein-coding	MAPK11-201	0	mitogen-activated protein kinase 11 [Source:HGNC Symbol;Acc:HGNC:6873]
chr14	77184378	77220932	36555	11_peaks43308_lociStitched	15568.8	Promoter (<=1kb)	77201026	77201140	115	2	RF00421	#N/A	#N/A	#N/A	RF00421.1-201	0	-
chr6	108574900	108627270	52371	17_peaks120668_lociStitched	15522.8	Promoter (<=1kb)	108618000	108618285	286	2	SUMO2P8	SUMO2P8	ENSG00000228976	pseudo	SUMO2P8-201	0	SUMO2 pseudogene 8 [Source:HGNC Symbol;Acc:HGNC:39018]
chr5	173283094	173318514	35421	15_peaks115181_lociStitched	15514.4	Promoter (<=1kb)	173292517	173292619	103	2	RNA5SP200	RNA5SP200	ENSG00000252169	pseudo	RNA5SP200-201	0	RNA, 5S ribosomal pseudogene 200 [Source:HGNC Symbol;Acc:HGNC:43100]
chr15	90211143	90231908	20766	8_peaks49520_lociStitched	15514.3	Promoter (1-2kb)	90233808	90245811	12004	1	GDPGP1	GDPGP1	ENSG00000183208	protein-coding	GDPGP1-202	-1900	GDP-D-glucose phosphorylase 1 [Source:HGNC Symbol;Acc:HGNC:34360]
chr1	226655328	226677903	22576	8_peaks12846_lociStitched	15464.6	Promoter (<=1kb)	226668897	226676345	7449	1	ITPKB-AS1	ITPKB-AS1	ENSG00000228548	ncRNA	ITPKB-AS1-201	0	ITPKB antisense RNA 1 [Source:HGNC Symbol;Acc:HGNC:40312]
chr4	6632350	6643239	10890	3_peaks100431_lociStitched	15452.9	Promoter (<=1kb)	6640091	6642729	2639	1	MRFAP1	MRFAP1	ENSG00000179010	protein-coding	MRFAP1-201	0	Morf4 family associated protein 1 [Source:HGNC Symbol;Acc:HGNC:24549]
chr2	101096194	101121395	25202	13_peaks73369_lociStitched	15373.2	Intron (TBC1D8-201/TBC1D8, intron 1 of 19)	101068378	101068656	279	1	BBIP1P1	BBIP1P1	ENSG00000271532	pseudo	BBIP1P1-201	27816	BBSome interacting protein 1 pseudogene 1 [Source:HGNC Symbol;Acc:HGNC:52781]
chr5	1499728	1515498	15771	7_peaks106893_lociStitched	15335.7	Promoter (<=1kb)	1510762	1510856	95	2	MIR6075	MIR6075	ENSG00000273742	ncRNA	MIR6075-201	0	microRNA 6075 [Source:HGNC Symbol;Acc:HGNC:50198]
chr3	9969667	9978308	8642	7_peaks89188_lociStitched	15329.2	3' UTR	9973506	9986682	13177	2	EMC3	EMC3	ENSG00000125037	protein-coding	EMC3-202	8374	ER membrane protein complex subunit 3 [Source:HGNC Symbol;Acc:HGNC:23999]
chr17	8158878	8166956	8079	2_peaks55425_lociStitched	15312.1	Promoter (<=1kb)	8150816	8162975	12160	2	AC129492.3	AC129492.3	ENSG00000263620	NA	AC129492.3-201	0	novel protein
chr12	47736896	47755181	18286	4_peaks31625_lociStitched	15310.9	3' UTR	47734672	47758461	23790	2	RAPGEF3	RAPGEF3	ENSG00000079337	protein-coding	RAPGEF3-204	3280	Rap guanine nucleotide exchange factor 3 [Source:HGNC Symbol;Acc:HGNC:16629]
chr12	124565259	124568565	3307	6_peaks35853_lociStitched	15299.8	Distal Intergenic	124561869	124562283	415	1	AC073592.6	AC073592.6	ENSG00000279334	NA	AC073592.6-201	3390	novel transcript
chr22	37752479	37785487	33009	8_peaks87375_lociStitched	15273.3	3' UTR	37746238	37759954	13717	1	TRIOBP	TRIOBP	ENSG00000100106	protein-coding	TRIOBP-213	6241	TRIO and F-actin binding protein [Source:HGNC Symbol;Acc:HGNC:17009]
chr2	95293053	95334447	41395	13_peaks72940_lociStitched	15266.5	Promoter (<=1kb)	95297304	95386083	88780	1	KCNIP3	KCNIP3	ENSG00000115041	protein-coding	KCNIP3-201	0	potassium voltage-gated channel interacting protein 3 [Source:HGNC Symbol;Acc:HGNC:15523]
chr20	63183454	63210247	26794	15_peaks83496_lociStitched	15264.5	Promoter (2-3kb)	63166797	63180903	14107	2	AL096828.1	AL096828.1	ENSG00000231977	NA	AL096828.1-201	-2551	novel transcript
chr1	234973541	235007361	33821	9_peaks13580_lociStitched	15256.7	Promoter (<=1kb)	234979647	234980804	1158	2	AL391832.3	AL391832.3	ENSG00000258082	NA	AL391832.3-201	0	novel transcript
chr7	55420665	55447500	26836	15_peaks126777_lociStitched	15253.6	3' UTR	55365448	55433742	68295	1	LANCL2	LANCL2	ENSG00000132434	protein-coding	LANCL2-201	55217	LanC like 2 [Source:HGNC Symbol;Acc:HGNC:6509]
chr7	151459126	151473508	14383	5_peaks131137_lociStitched	15225.8	Promoter (<=1kb)	151464650	151464938	289	2	RN7SL76P	RN7SL76P	ENSG00000241959	pseudo	RN7SL76P-201	0	RNA, 7SL, cytoplasmic 76, pseudogene [Source:HGNC Symbol;Acc:HGNC:46092]
chr11	2911329	2913860	2532	3_peaks22156_lociStitched	15219.9	Intron (SLC22A18-202/SLC22A18, intron 5 of 10)	2887780	2903740	15961	2	SLC22A18AS	SLC22A18AS	ENSG00000254827	protein-coding	SLC22A18AS-203	-7589	solute carrier family 22 member 18 antisense [Source:HGNC Symbol;Acc:HGNC:10965]
chr7	6227521	6269772	42252	19_peaks124052_lociStitched	15219.2	Promoter (2-3kb)	6161776	6272644	110869	2	CYTH3	CYTH3	ENSG00000008256	protein-coding	CYTH3-201	2872	cytohesin 3 [Source:HGNC Symbol;Acc:HGNC:9504]
chr4	15636975	15663456	26482	6_peaks100771_lociStitched	15089.4	Promoter (<=1kb)	15604539	15655412	50874	2	FBXL5	FBXL5	ENSG00000118564	protein-coding	FBXL5-201	0	F-box and leucine rich repeat protein 5 [Source:HGNC Symbol;Acc:HGNC:13602]
chr20	64204468	64235065	30598	16_peaks83672_lociStitched	15069.5	3' UTR	64255695	64287821	32127	1	PCMTD2	PCMTD2	ENSG00000203880	protein-coding	PCMTD2-202	-20630	protein-L-isoaspartate (D-aspartate) O-methyltransferase domain containing 2 [Source:HGNC Symbol;Acc:HGNC:15882]
chr7	1558633	1560105	1473	2_peaks123796_lociStitched	15067.5	Promoter (2-3kb)	1542235	1556430	14196	2	TMEM184A	TMEM184A	ENSG00000164855	protein-coding	TMEM184A-201	-2203	transmembrane protein 184A [Source:HGNC Symbol;Acc:HGNC:28797]
chr17	77299727	77331813	32087	8_peaks60231_lociStitched	15061.6	Promoter (<=1kb)	77319515	77500592	181078	1	SEPT9	#N/A	#N/A	#N/A	SEPT9-201	0	-
chr11	119663913	119699786	35874	15_peaks28571_lociStitched	15059.9	3' UTR	119656311	119656416	106	1	RNU6-1123P	RNU6-1123P	ENSG00000199217	pseudo	RNU6-1123P-201	7602	RNA, U6 small nuclear 1123, pseudogene [Source:HGNC Symbol;Acc:HGNC:48086]
chr8	144472366	144479911	7546	4_peaks137580_lociStitched	15059.6	Promoter (<=1kb)	144473412	144476335	2924	2	FOXH1	FOXH1	ENSG00000160973	protein-coding	FOXH1-201	0	forkhead box H1 [Source:HGNC Symbol;Acc:HGNC:3814]
chr19	18695973	18713871	17899	7_peaks65990_lociStitched	15053.1	Intron (CRTC1-201/CRTC1, intron 1 of 13)	18683678	18782333	98656	1	CRTC1	CRTC1	ENSG00000105662	protein-coding	CRTC1-202	12295	CREB regulated transcription coactivator 1 [Source:HGNC Symbol;Acc:HGNC:16062]
chr21	36754317	36791382	37066	12_peaks84734_lociStitched	15041.4	Exon (HLCS-207/HLCS, exon 8 of 12)	36803984	36806284	2301	2	HLCS-IT1	HLCS-IT1	ENSG00000237646	ncRNA	HLCS-IT1-201	14902	HLCS intronic transcript 1 [Source:HGNC Symbol;Acc:HGNC:41343]
chr10	110299138	110313295	14158	3_peaks20133_lociStitched	15024.5	Promoter (<=1kb)	110290730	110304951	14222	2	SMNDC1	SMNDC1	ENSG00000119953	protein-coding	SMNDC1-202	0	survival motor neuron domain containing 1 [Source:HGNC Symbol;Acc:HGNC:16900]
chr13	39023831	39047853	24023	5_peaks37318_lociStitched	15019.2	Promoter (<=1kb)	39038311	39050109	11799	1	NHLRC3	NHLRC3	ENSG00000188811	protein-coding	NHLRC3-203	0	NHL repeat containing 3 [Source:HGNC Symbol;Acc:HGNC:33751]
chr8	101563906	101586793	22888	12_peaks135527_lociStitched	15014.5	Promoter (1-2kb)	101562008	101562488	481	2	AP001207.1	AP001207.1	ENSG00000253153	NA	AP001207.1-201	-1418	ribosomal L24 domain containing 1 (RSL24D1) pseudogene
chr20	17594520	17617736	23217	8_peaks80596_lociStitched	15012.1	Promoter (<=1kb)	17599255	17599807	553	2	AL132765.1	AL132765.1	ENSG00000230495	NA	AL132765.1-201	0	ras-related pseudogene
chr3	51538265	51545392	7128	4_peaks92069_lociStitched	15004.4	Promoter (<=1kb)	51541580	51668667	127088	1	RAD54L2	RAD54L2	ENSG00000164080	protein-coding	RAD54L2-201	0	RAD54 like 2 [Source:HGNC Symbol;Acc:HGNC:29123]
chr14	61514022	61538135	24114	14_peaks42297_lociStitched	14994.1	Promoter (<=1kb)	61529128	61657964	128837	1	AL355916.2	AL355916.2	ENSG00000258926	NA	AL355916.2-201	0	novel transcript, antisense to PRKCH
chr9	136693631	136696753	3123	3_peaks143642_lociStitched	14990.4	Distal Intergenic	136673143	136687423	14281	2	AGPAT2	AGPAT2	ENSG00000169692	protein-coding	AGPAT2-202	-6208	1-acylglycerol-3-phosphate O-acyltransferase 2 [Source:HGNC Symbol;Acc:HGNC:325]
chr12	12403667	12451623	47957	14_peaks30306_lociStitched	14967.4	Promoter (<=1kb)	12452103	12452481	379	2	AC007619.2	AC007619.2	ENSG00000271370	NA	AC007619.2-201	858	adaptor-related protein complex 3, sigma 1 subunit (AP3S1) pseudogene
chr3	11769796	11780539	10744	4_peaks89355_lociStitched	14917	Distal Intergenic	11556070	11720746	164677	2	VGLL4	VGLL4	ENSG00000144560	protein-coding	VGLL4-201	-49050	vestigial like family member 4 [Source:HGNC Symbol;Acc:HGNC:28966]
chr9	89844092	89890921	46830	18_peaks140398_lociStitched	14915.4	Distal Intergenic	89801727	89803061	1335	2	BX470209.2	#N/A	#N/A	#N/A	BX470209.2-201	-41031	novel transcript
chr22	20220591	20255817	35227	11_peaks86005_lociStitched	14911.6	Promoter (<=1kb)	20249134	20249211	78	2	MIR1286	MIR1286	ENSG00000221039	ncRNA	MIR1286-201	0	microRNA 1286 [Source:HGNC Symbol;Acc:HGNC:35279]
chr17	17693574	17694100	527	peaks55937	14910.8	Intron (RAI1-201/RAI1, intron 1 of 5)	17681473	17811453	129981	1	RAI1	RAI1	ENSG00000108557	protein-coding	RAI1-201	12101	retinoic acid induced 1 [Source:HGNC Symbol;Acc:HGNC:9834]
chr16	14549320	14566477	17158	10_peaks51304_lociStitched	14891.4	Exon (PARN-203/PARN, exon 19 of 24)	14601823	14602094	272	2	RN7SL274P	RN7SL274P	ENSG00000242430	pseudo	RN7SL274P-201	35617	RNA, 7SL, cytoplasmic 274, pseudogene [Source:HGNC Symbol;Acc:HGNC:46290]
chr17	58079767	58086193	6427	2_peaks58807_lociStitched	14856	Promoter (<=1kb)	58076891	58083204	6314	2	AC015813.3	#N/A	#N/A	#N/A	AC015813.3-201	0	novel transcript
chr1	228088040	228091012	2973	4_peaks12991_lociStitched	14853.1	Intron (ARF1-213/ARF1, intron 1 of 4)	228083150	228099211	16062	1	ARF1	ARF1	ENSG00000143761	protein-coding	ARF1-214	4890	ADP ribosylation factor 1 [Source:HGNC Symbol;Acc:HGNC:652]
chr1	205637978	205677299	39322	13_peaks11478_lociStitched	14848	5' UTR	205657851	205680459	22609	2	SLC45A3	SLC45A3	ENSG00000158715	protein-coding	SLC45A3-201	3160	solute carrier family 45 member 3 [Source:HGNC Symbol;Acc:HGNC:8642]
chr13	113012551	113015470	2920	4_peaks40155_lociStitched	14842.7	Promoter (2-3kb)	113009671	113010319	649	1	AL356740.3	AL356740.3	ENSG00000269376	NA	AL356740.3-201	2880	novel transcript
chr17	17685783	17686916	1134	peaks55934	14841.2	Intron (RAI1-201/RAI1, intron 1 of 5)	17681473	17811453	129981	1	RAI1	RAI1	ENSG00000108557	protein-coding	RAI1-201	4310	retinoic acid induced 1 [Source:HGNC Symbol;Acc:HGNC:9834]
chr19	19405329	19421406	16078	5_peaks66046_lociStitched	14840	Promoter (2-3kb)	19401979	19402603	625	2	AC092067.1	AC092067.1	ENSG00000267234	NA	AC092067.1-201	-2726	novel transcript, antisense to GATAD2A
chr22	25392028	25402874	10847	5_peaks86518_lociStitched	14836.5	Distal Intergenic	25351421	25381577	30157	2	LRP5L	LRP5L	ENSG00000100068	protein-coding	LRP5L-202	-10451	LDL receptor related protein 5 like [Source:HGNC Symbol;Acc:HGNC:25323]
chr1	228173082	228175528	2447	4_peaks13011_lociStitched	14818.3	3' UTR	228165815	228182257	16443	1	IBA57	IBA57	ENSG00000181873	protein-coding	IBA57-201	7267	iron-sulfur cluster assembly factor IBA57 [Source:HGNC Symbol;Acc:HGNC:27302]
chr22	42797136	42819721	22586	8_peaks87885_lociStitched	14809.6	Promoter (2-3kb)	42791814	42794313	2500	2	AL049757.1	AL049757.1	ENSG00000274717	NA	AL049757.1-201	-2823	-
chr11	58923630	58935346	11717	4_peaks24590_lociStitched	14807.9	Promoter (<=1kb)	58917015	58928689	11675	2	AP001652.1	AP001652.1	ENSG00000255523	NA	AP001652.1-201	0	novel transcript
chr9	137479211	137488494	9284	10_peaks143821_lociStitched	14784.8	Exon (PNPLA7-201/PNPLA7, exon 20 of 34)	137448232	137459334	11103	2	NSMF	NSMF	ENSG00000165802	protein-coding	NSMF-206	-19877	NMDA receptor synaptonuclear signaling and neuronal migration factor [Source:HGNC Symbol;Acc:HGNC:29843]
chr3	45617409	45626030	8622	5_peaks91473_lociStitched	14784.1	Intron (LIMD1-202/LIMD1, intron 1 of 5)	45594859	45686338	91480	1	LIMD1	LIMD1	ENSG00000144791	protein-coding	LIMD1-201	22550	LIM domains containing 1 [Source:HGNC Symbol;Acc:HGNC:6612]
chr3	12629625	12659883	30259	8_peaks89418_lociStitched	14775.5	Intron (RAF1-201/RAF1, intron 1 of 16)	12583798	12664148	80351	2	RAF1	RAF1	ENSG00000132155	protein-coding	RAF1-205	4265	Raf-1 proto-oncogene, serine/threonine kinase [Source:HGNC Symbol;Acc:HGNC:9829]
chr15	82915615	82921757	6143	7_peaks49109_lociStitched	14773.3	Intron (HOMER2-202/HOMER2, intron 1 of 8)	82925884	83103443	177560	1	AC022558.2	AC022558.2	ENSG00000259805	NA	AC022558.2-201	-4127	novel transcript, antisense to HOMER2, C15orf40 and BTBD1
chr7	129778032	129780547	2516	3_peaks129815_lociStitched	14772.4	Downstream (2-3kb)	129774905	129775014	110	2	MIR183	MIR183	ENSG00000207691	ncRNA	MIR183-201	-3018	microRNA 183 [Source:HGNC Symbol;Acc:HGNC:31554]
chr22	24521779	24550712	28934	5_peaks86431_lociStitched	14762.1	3' UTR	24542687	24555089	12403	2	GUCD1	GUCD1	ENSG00000138867	protein-coding	GUCD1-207	4377	guanylyl cyclase domain containing 1 [Source:HGNC Symbol;Acc:HGNC:14237]
chr2	9306976	9347635	40660	12_peaks68708_lociStitched	14694.5	Exon (ASAP2-201/ASAP2, exon 4 of 28)	9271292	9271628	337	2	EIF1P7	EIF1P7	ENSG00000213772	pseudo	EIF1P7-201	-35348	eukaryotic translation initiation factor 1 pseudogene 7 [Source:HGNC Symbol;Acc:HGNC:49620]
chr8	61699900	61738547	38648	9_peaks134019_lociStitched	14694	Promoter (<=1kb)	61500556	61714559	214004	2	ASPH	ASPH	ENSG00000198363	protein-coding	ASPH-203	0	aspartate beta-hydroxylase [Source:HGNC Symbol;Acc:HGNC:757]
chr1	27349206	27350858	1653	3_peaks2303_lociStitched	14644.9	Exon (SYTL1-211/SYTL1, exon 7 of 14)	27344873	27353930	9058	1	SYTL1	SYTL1	ENSG00000142765	protein-coding	SYTL1-208	4333	synaptotagmin like 1 [Source:HGNC Symbol;Acc:HGNC:15584]
chr2	25657456	25700726	43271	13_peaks69805_lociStitched	14634.3	Promoter (<=1kb)	25377243	25673634	296392	2	DTNB	DTNB	ENSG00000138101	protein-coding	DTNB-206	0	dystrobrevin beta [Source:HGNC Symbol;Acc:HGNC:3058]
chr1	46397057	46406509	9453	4_peaks3791_lociStitched	14618.1	Promoter (2-3kb)	46394265	46413845	19581	1	FAAH	FAAH	ENSG00000117480	protein-coding	FAAH-201	2792	fatty acid amide hydrolase [Source:HGNC Symbol;Acc:HGNC:3553]
chr11	68524325	68546061	21737	12_peaks25773_lociStitched	14616	5' UTR	68519506	68615310	95805	1	PPP6R3	PPP6R3	ENSG00000110075	protein-coding	PPP6R3-214	4819	protein phosphatase 6 regulatory subunit 3 [Source:HGNC Symbol;Acc:HGNC:1173]
chr1	15833446	15836153	2708	3_peaks1442_lociStitched	14588.8	Exon (FLJ37453-201/FLJ37453, exon 2 of 2)	15828232	15828669	438	1	AL450998.1	AL450998.1	ENSG00000178715	NA	AL450998.1-201	5214	ribosomal protein S16 (RPS16) pseudogene
chr5	60825889	60853216	27328	10_peaks109221_lociStitched	14587.7	Promoter (<=1kb)	60751791	60844389	92599	2	ELOVL7	ELOVL7	ENSG00000164181	protein-coding	ELOVL7-205	0	ELOVL fatty acid elongase 7 [Source:HGNC Symbol;Acc:HGNC:26292]
chr15	100713662	100733620	19959	5_peaks50060_lociStitched	14578.1	Promoter (<=1kb)	100716249	100828497	112249	1	AC087762.1	AC087762.1	ENSG00000259579	NA	AC087762.1-201	0	novel transcript
chr3	180980692	180992708	12017	2_peaks98695_lociStitched	14576.6	Promoter (<=1kb)	180983709	180989774	6066	2	DNAJC19	DNAJC19	ENSG00000205981	protein-coding	DNAJC19-201	0	DnaJ heat shock protein family (Hsp40) member C19 [Source:HGNC Symbol;Acc:HGNC:30528]
chr11	65651505	65654878	3374	5_peaks25375_lociStitched	14568.6	Promoter (2-3kb)	65649192	65649253	62	1	MIR4489	MIR4489	ENSG00000265874	ncRNA	MIR4489-201	2313	microRNA 4489 [Source:HGNC Symbol;Acc:HGNC:41685]
chr15	40263464	40297069	33606	13_peaks45965_lociStitched	14561.5	Promoter (<=1kb)	40285468	40285909	442	2	AC020658.5	AC020658.5	ENSG00000273855	NA	AC020658.5-201	0	novel transcript, sense intronic to PLCB2
chr21	41751040	41764448	13409	12_peaks85082_lociStitched	14542.1	Promoter (2-3kb)	41739369	41767089	27721	2	RIPK4	RIPK4	ENSG00000183421	protein-coding	RIPK4-202	2641	receptor interacting serine/threonine kinase 4 [Source:HGNC Symbol;Acc:HGNC:496]
chr1	41341993	41372124	30132	5_peaks3303_lociStitched	14541.7	Promoter (<=1kb)	41361931	41382678	20748	1	FOXO6	FOXO6	ENSG00000204060	protein-coding	FOXO6-202	0	forkhead box O6 [Source:HGNC Symbol;Acc:HGNC:24814]
chr4	788930	797418	8489	7_peaks99971_lociStitched	14535.7	Exon (CPLX1-201/CPLX1, exon 3 of 4)	780246	781849	1604	2	AC139887.2	#N/A	#N/A	#N/A	AC139887.2-204	-7081	novel transcript, antisense to PCGF3
chr15	78000229	78019105	18877	10_peaks48768_lociStitched	14512.6	Exon (TBC1D2B-201/TBC1D2B, exon 7 of 13)	77993405	77995289	1885	1	AC104758.2	AC104758.2	ENSG00000259792	NA	AC104758.2-201	6824	golgin A6 family, member A (GOLGA6A) pseudogene
chr17	78933264	78935339	2076	3_peaks60421_lociStitched	14500.4	Distal Intergenic	78852977	78925387	72411	2	TIMP2	TIMP2	ENSG00000035862	protein-coding	TIMP2-201	-7877	TIMP metallopeptidase inhibitor 2 [Source:HGNC Symbol;Acc:HGNC:11821]
chr22	45159656	45167303	7648	2_peaks88110_lociStitched	14497.5	Promoter (<=1kb)	45163841	45188015	24175	1	NUP50	NUP50	ENSG00000093000	protein-coding	NUP50-201	0	nucleoporin 50 [Source:HGNC Symbol;Acc:HGNC:8065]
chr1	207947005	207964363	17359	6_peaks11717_lociStitched	14496.5	Promoter (<=1kb)	207959292	207969329	10038	1	AL356275.1	AL356275.1	ENSG00000285719	NA	AL356275.1-201	0	novel transcript, antisense to CD34
chr5	34830798	34844306	13509	4_peaks108102_lociStitched	14477.6	Promoter (<=1kb)	34837549	34839278	1730	2	AC026801.2	#N/A	#N/A	#N/A	AC026801.2-201	0	novel transcript, antisense to TTC23L
chr12	109958281	109964615	6335	6_peaks34851_lociStitched	14458.4	Exon (GIT2-203/GIT2, exon 10 of 20)	109948389	109949029	641	1	AC084876.1	AC084876.1	ENSG00000277299	NA	AC084876.1-201	9892	novel transcript, antisense to GIT2
chr8	101501501	101522002	20502	12_peaks135503_lociStitched	14443.7	Intron (GRHL2-201/GRHL2, intron 1 of 15)	101528723	101529569	847	2	AP001207.2	AP001207.2	ENSG00000253991	NA	AP001207.2-201	7567	SAP domain containing ribonucleoprotein (SARNP) pseudogene
chr1	156122620	156130498	7879	2_peaks8558_lociStitched	14439.8	Promoter (<=1kb)	156126160	156140013	13854	1	LMNA	LMNA	ENSG00000160789	protein-coding	LMNA-208	0	lamin A/C [Source:HGNC Symbol;Acc:HGNC:6636]
chr6	144313609	144386452	72844	19_peaks122209_lociStitched	14423.1	Promoter (<=1kb)	144311699	144333301	21603	2	AL024474.2	AL024474.2	ENSG00000225311	NA	AL024474.2-201	0	novel transcript, antisense to UTRN
chr9	127214538	127225745	11208	4_peaks142637_lociStitched	14418	Promoter (<=1kb)	127213789	127221907	8119	2	AL450263.1	AL450263.1	ENSG00000228487	NA	AL450263.1-202	0	novel transcript, antisense to RALGPS1
chr17	34987588	35007693	20106	11_peaks56926_lociStitched	14412	3' UTR	34980546	35003172	22627	1	LIG3	LIG3	ENSG00000005156	protein-coding	LIG3-201	7042	DNA ligase 3 [Source:HGNC Symbol;Acc:HGNC:6600]
chr13	44277610	44354639	77030	27_peaks37712_lociStitched	14404.6	Distal Intergenic	44369365	44369877	513	2	AL138960.1	AL138960.1	ENSG00000277831	NA	AL138960.1-201	15238	novel transcript
chr17	66944413	66978651	34239	14_peaks59494_lociStitched	14404.3	Promoter (<=1kb)	66964910	67033398	68489	1	CACNG4	CACNG4	ENSG00000075461	protein-coding	CACNG4-201	0	calcium voltage-gated channel auxiliary subunit gamma 4 [Source:HGNC Symbol;Acc:HGNC:1408]
chr15	92909534	92937880	28347	13_peaks49721_lociStitched	14400.3	Exon (AC013394.1-201/AC013394.1, exon 6 of 7)	92904473	92949231	44759	1	CHD2	CHD2	ENSG00000173575	protein-coding	CHD2-207	5061	chromodomain helicase DNA binding protein 2 [Source:HGNC Symbol;Acc:HGNC:1917]
chr9	128102427	128110868	8442	3_peaks142778_lociStitched	14398.7	3' UTR	128098304	128109245	10942	1	SLC25A25	SLC25A25	ENSG00000148339	protein-coding	SLC25A25-201	4123	solute carrier family 25 member 25 [Source:HGNC Symbol;Acc:HGNC:20663]
chr1	54564362	54582040	17679	4_peaks4381_lociStitched	14371.3	Intron (ACOT11-201/ACOT11, intron 1 of 15)	54548228	54639192	90965	1	ACOT11	ACOT11	ENSG00000162390	protein-coding	ACOT11-202	16134	acyl-CoA thioesterase 11 [Source:HGNC Symbol;Acc:HGNC:18156]
chr16	950755	965387	14633	6_peaks50362_lociStitched	14369.6	5' UTR	968375	969012	638	2	AC009041.4	AC009041.4	ENSG00000276931	NA	AC009041.4-201	3625	-
chr17	76157667	76196989	39323	12_peaks60123_lociStitched	14356.8	Exon (RNF157-201/RNF157, exon 3 of 19)	76202644	76202796	153	2	ATP5MGP6	ATP5MGP6	ENSG00000267376	pseudo	ATP5MGP6-201	5807	ATP synthase membrane subunit g pseudogene 6 [Source:HGNC Symbol;Acc:HGNC:38168]
chr5	180799327	180807274	7948	2_peaks115769_lociStitched	14345.3	Promoter (<=1kb)	180790543	180802885	12343	2	MGAT1	MGAT1	ENSG00000131446	protein-coding	MGAT1-201	0	alpha-1,3-mannosyl-glycoprotein 2-beta-N-acetylglucosaminyltransferase [Source:HGNC Symbol;Acc:HGNC:7044]
chr4	87055022	87105707	50686	18_peaks103277_lociStitched	14344.1	Exon (AFF1-202/AFF1, exon 5 of 21)	87007396	87135701	128306	1	AFF1	AFF1	ENSG00000172493	protein-coding	AFF1-211	47626	AF4/FMR2 family member 1 [Source:HGNC Symbol;Acc:HGNC:7135]
chr1	248862952	248882766	19815	6_peaks14186_lociStitched	14334.2	Exon (AL672291.1-201/AL672291.1, exon 3 of 3)	248859164	248864796	5633	1	AL672291.1	AL672291.1	ENSG00000227237	NA	AL672291.1-201	3788	novel transcript
chr11	73779427	73784566	5140	2_peaks26160_lociStitched	14327.2	Promoter (2-3kb)	73787316	73864611	77296	1	MRPL48	MRPL48	ENSG00000175581	protein-coding	MRPL48-201	-2750	mitochondrial ribosomal protein L48 [Source:HGNC Symbol;Acc:HGNC:16653]
chr5	172281090	172293697	12608	2_peaks115066_lociStitched	14258.4	Promoter (<=1kb)	172209640	172284071	74432	2	UBTD2	UBTD2	ENSG00000168246	protein-coding	UBTD2-201	0	ubiquitin domain containing 2 [Source:HGNC Symbol;Acc:HGNC:24463]
chr22	21572649	21594084	21436	14_peaks86122_lociStitched	14205.6	Exon (UBE2L3-202/UBE2L3, exon 2 of 4)	21567547	21624034	56488	1	UBE2L3	UBE2L3	ENSG00000185651	protein-coding	UBE2L3-204	5102	ubiquitin conjugating enzyme E2 L3 [Source:HGNC Symbol;Acc:HGNC:12488]
chr15	98845004	98885361	40358	15_peaks49897_lociStitched	14202	Exon (AC069029.1-201/AC069029.1, exon 2 of 2)	98880659	98893535	12877	2	AC069029.1	AC069029.1	ENSG00000259621	NA	AC069029.1-201	8174	novel transcript, antisense to IGF1R
chr20	62916917	62923618	6702	5_peaks83468_lociStitched	14200.9	Promoter (2-3kb)	62905006	62914406	9401	2	DIDO1	DIDO1	ENSG00000101191	protein-coding	DIDO1-203	-2511	death inducer-obliterator 1 [Source:HGNC Symbol;Acc:HGNC:2680]
chr10	72297712	72298661	950	2_peaks17854_lociStitched	14198.6	Distal Intergenic	72274915	72275980	1066	2	DDIT4-AS1	DDIT4-AS1	ENSG00000269926	ncRNA	DDIT4-AS1-201	-21732	DDIT4 antisense RNA 1 [Source:HGNC Symbol;Acc:HGNC:52379]
chr2	127064780	127101611	36832	14_peaks74500_lociStitched	14187.7	Exon (BIN1-208/BIN1, exon 2 of 14)	127048027	127107001	58975	2	BIN1	BIN1	ENSG00000136717	protein-coding	BIN1-208	5390	bridging integrator 1 [Source:HGNC Symbol;Acc:HGNC:1052]
chr1	36161175	36164321	3147	4_peaks2902_lociStitched	14176.6	Intron (MAP7D1-201/MAP7D1, intron 1 of 15)	36156202	36180840	24639	1	MAP7D1	MAP7D1	ENSG00000116871	protein-coding	MAP7D1-204	4973	MAP7 domain containing 1 [Source:HGNC Symbol;Acc:HGNC:25514]
chr7	149489546	149503192	13647	4_peaks130933_lociStitched	14175.1	Promoter (<=1kb)	149472696	149497817	25122	2	ZNF746	ZNF746	ENSG00000181220	protein-coding	ZNF746-205	0	zinc finger protein 746 [Source:HGNC Symbol;Acc:HGNC:21948]
chr6	108644008	108689641	45634	12_peaks120681_lociStitched	14169.4	Promoter (<=1kb)	108656346	108680751	24406	1	FOXO3	FOXO3	ENSG00000118689	protein-coding	FOXO3-203	0	forkhead box O3 [Source:HGNC Symbol;Acc:HGNC:3821]
chr12	120100571	120111107	10537	6_peaks35422_lociStitched	14130.1	Exon (RAB35-201/RAB35, exon 2 of 6)	120096904	120116767	19864	2	RAB35	RAB35	ENSG00000111737	protein-coding	RAB35-202	5660	RAB35, member RAS oncogene family [Source:HGNC Symbol;Acc:HGNC:9774]
chrX	43661483	43710205	48723	14_peaks144842_lociStitched	14110.2	5' UTR	43656219	43746821	90603	1	MAOA	MAOA	ENSG00000189221	protein-coding	MAOA-201	5264	monoamine oxidase A [Source:HGNC Symbol;Acc:HGNC:6833]
chr11	95092547	95121051	28505	12_peaks27258_lociStitched	14110	Promoter (2-3kb)	95089810	95132645	42836	1	ENDOD1	ENDOD1	ENSG00000149218	protein-coding	ENDOD1-201	2737	endonuclease domain containing 1 [Source:HGNC Symbol;Acc:HGNC:29129]
chr7	75526638	75528347	1710	2_peaks127158_lociStitched	14107.7	Promoter (<=1kb)	75512589	75528148	15560	2	PMS2P3	PMS2P3	ENSG00000127957	pseudo	PMS2P3-203	0	PMS1 homolog 2, mismatch repair system component pseudogene 3 [Source:HGNC Symbol;Acc:HGNC:9128]
chr7	149624572	149627260	2689	5_peaks130950_lociStitched	14098.2	Promoter (<=1kb)	149547154	149624727	77574	2	ZNF767P	ZNF767P	ENSG00000133624	pseudo	ZNF767P-201	0	zinc finger family member 767, pseudogene [Source:HGNC Symbol;Acc:HGNC:21884]
chr16	30615281	30635085	19805	4_peaks52035_lociStitched	14091.3	Promoter (<=1kb)	30626976	30627178	203	1	AC093249.1	AC093249.1	ENSG00000260113	NA	AC093249.1-201	0	ribosomal protein L5 (RPL5) pseudogene
chr22	38750603	38751889	1287	1_peaks87497_lociStitched	14077.5	Exon (SUN2-202/SUN2, exon 4 of 19)	38734725	38755528	20804	2	SUN2	SUN2	ENSG00000100242	protein-coding	SUN2-202	3639	Sad1 and UNC84 domain containing 2 [Source:HGNC Symbol;Acc:HGNC:14210]
chr17	81722257	81734523	12267	6_peaks60813_lociStitched	14061.7	Distal Intergenic	81712341	81721012	8672	1	SLC25A10	SLC25A10	ENSG00000183048	protein-coding	SLC25A10-202	9916	solute carrier family 25 member 10 [Source:HGNC Symbol;Acc:HGNC:10980]
chr17	28937353	28940988	3636	4_peaks56504_lociStitched	14045.9	Intron (AC024267.4-201/AC024267.4, intron 1 of 1)	28944796	28945394	599	1	AC024267.5	AC024267.5	ENSG00000265908	NA	AC024267.5-201	-3808	novel transcript, antisense to PHF12
chr10	3852369	3854409	2041	4_peaks14451_lociStitched	14035.5	Distal Intergenic	3833950	3834728	779	1	AL513303.2	#N/A	#N/A	#N/A	AL513303.2-201	18419	-
chr6	33425654	33428859	3206	2_peaks118077_lociStitched	14012.8	Promoter (2-3kb)	33431731	33452210	20480	1	SYNGAP1	SYNGAP1	ENSG00000197283	protein-coding	SYNGAP1-203	-2872	synaptic Ras GTPase activating protein 1 [Source:HGNC Symbol;Acc:HGNC:11497]
chr20	29444902	29452388	7487	4_peaks81293_lociStitched	14003.7	Promoter (<=1kb)	29448517	29449306	790	2	DUX4L35	DUX4L35	ENSG00000282911	pseudo	DUX4L35-201	0	double homeobox 4 like 35 (pseudogene) [Source:HGNC Symbol;Acc:HGNC:51773]
chr15	85785641	85806312	20672	8_peaks49295_lociStitched	13994.9	Promoter (<=1kb)	85759323	85795030	35708	2	KLHL25	KLHL25	ENSG00000183655	protein-coding	KLHL25-201	0	kelch like family member 25 [Source:HGNC Symbol;Acc:HGNC:25732]
chr5	177366006	177371068	5063	5_peaks115470_lociStitched	13987	Exon (RGS14-201/RGS14, exon 3 of 15)	177357837	177372601	14765	1	RGS14	RGS14	ENSG00000169220	protein-coding	RGS14-201	8169	regulator of G protein signaling 14 [Source:HGNC Symbol;Acc:HGNC:9996]
chr7	233972	236458	2487	3_peaks123644_lociStitched	13985.9	Intron (FAM20C-201/FAM20C, intron 3 of 9)	227554	229557	2004	2	AC145676.1	AC145676.1	ENSG00000249852	NA	AC145676.1-201	-4415	TEC
chr16	22211859	22240232	28374	11_peaks51586_lociStitched	13977	5' UTR	22206282	22288732	82451	1	EEF2K	EEF2K	ENSG00000103319	protein-coding	EEF2K-201	5577	eukaryotic elongation factor 2 kinase [Source:HGNC Symbol;Acc:HGNC:24615]
chr22	41840822	41863765	22944	8_peaks87797_lociStitched	13929.3	Intron (SREBF2-209/SREBF2, intron 1 of 19)	41831215	41834665	3451	2	SREBF2-AS1	SREBF2-AS1	ENSG00000184068	ncRNA	SREBF2-AS1-201	-6157	SREBF2 antisense RNA 1 [Source:HGNC Symbol;Acc:HGNC:53953]
chr3	42492343	42508234	15892	4_peaks91217_lociStitched	13915	Promoter (<=1kb)	42502612	42537573	34962	1	VIPR1	VIPR1	ENSG00000114812	protein-coding	VIPR1-204	0	vasoactive intestinal peptide receptor 1 [Source:HGNC Symbol;Acc:HGNC:12694]
chr1	93903943	93916332	12390	2_peaks6205_lociStitched	13890.4	Promoter (<=1kb)	93885205	93909410	24206	2	GCLM	GCLM	ENSG00000023909	protein-coding	GCLM-201	0	glutamate-cysteine ligase modifier subunit [Source:HGNC Symbol;Acc:HGNC:4312]
chr7	149284077	149287965	3889	5_peaks130913_lociStitched	13881.8	Promoter (<=1kb)	149285281	149293762	8482	1	AC004890.2	#N/A	#N/A	#N/A	AC004890.2-201	0	zinc finger protein pseudogene
chr4	1540583	1555673	15091	7_peaks100066_lociStitched	13879.2	Promoter (<=1kb)	1550284	1550572	289	1	AC147067.2	AC147067.2	ENSG00000272783	NA	AC147067.2-201	0	novel transcript
chr11	118916700	118917078	379	peaks28480	13877	Intron (BCL9L-202/BCL9L, intron 1 of 7)	118893875	118910904	17030	2	BCL9L	BCL9L	ENSG00000186174	protein-coding	BCL9L-201	-5796	BCL9 like [Source:HGNC Symbol;Acc:HGNC:23688]
chr19	40249301	40257604	8304	5_peaks66912_lociStitched	13851.1	5' UTR	40233841	40265312	31472	2	AKT2	AKT2	ENSG00000105221	protein-coding	AKT2-201	7708	AKT serine/threonine kinase 2 [Source:HGNC Symbol;Acc:HGNC:392]
chr7	103129715	103154287	24573	8_peaks128403_lociStitched	13849.3	Promoter (<=1kb)	103141349	103141939	591	2	AC007683.1	AC007683.1	ENSG00000224415	NA	AC007683.1-201	0	ribosomal protein L19 (RPL19) pseudogene
chr16	67404239	67405447	1209	1_peaks53104_lociStitched	13847.6	Intron (ZDHHC1-203/ZDHHC1, intron 3 of 11)	67389809	67393535	3727	2	TPPP3	TPPP3	ENSG00000159713	protein-coding	TPPP3-202	-10704	tubulin polymerization promoting protein family member 3 [Source:HGNC Symbol;Acc:HGNC:24162]
chr19	7975257	7999715	24459	9_peaks65211_lociStitched	13834	Promoter (2-3kb)	7963159	8002203	39045	2	ELAVL1	ELAVL1	ENSG00000066044	protein-coding	ELAVL1-205	2488	ELAV like RNA binding protein 1 [Source:HGNC Symbol;Acc:HGNC:3312]
chr15	78195811	78218483	22673	10_peaks48800_lociStitched	13789.7	Exon (ACSBG1-201/ACSBG1, exon 2 of 14)	78167468	78234707	67240	2	ACSBG1	ACSBG1	ENSG00000103740	protein-coding	ACSBG1-201	16224	acyl-CoA synthetase bubblegum family member 1 [Source:HGNC Symbol;Acc:HGNC:29567]
chr2	239108915	239111182	2268	3_peaks79293_lociStitched	13782.6	Intron (HDAC4-201/HDAC4, intron 14 of 26)	239085827	239085926	100	2	MIR4441	MIR4441	ENSG00000264810	ncRNA	MIR4441-201	-22989	microRNA 4441 [Source:HGNC Symbol;Acc:HGNC:41728]
chr1	8660504	8713005	52502	19_peaks800_lociStitched	13781.8	Intron (RERE-201/RERE, intron 2 of 23)	8353943	8656371	302429	2	RERE	RERE	ENSG00000142599	protein-coding	RERE-203	-4133	arginine-glutamic acid dipeptide repeats [Source:HGNC Symbol;Acc:HGNC:9965]
chr6	26119085	26131891	12807	4_peaks117528_lociStitched	13772.6	Promoter (<=1kb)	26124145	26139102	14958	1	HIST1H2AC	#N/A	#N/A	#N/A	HIST1H2AC-202	0	-
chr17	17710889	17711567	679	peaks55944	13737.5	Intron (RAI1-201/RAI1, intron 1 of 5)	17681473	17811453	129981	1	RAI1	RAI1	ENSG00000108557	protein-coding	RAI1-201	29416	retinoic acid induced 1 [Source:HGNC Symbol;Acc:HGNC:9834]
chr6	3351477	3406780	55304	24_peaks116084_lociStitched	13737.5	Intron (SLC22A23-205/SLC22A23, intron 3 of 10)	3272830	3444984	172155	2	SLC22A23	SLC22A23	ENSG00000137266	protein-coding	SLC22A23-210	38204	solute carrier family 22 member 23 [Source:HGNC Symbol;Acc:HGNC:21106]
chr7	1454342	1455620	1279	1_peaks123778_lociStitched	13721.2	Intron (MICALL2-201/MICALL2, intron 1 of 16)	1434366	1459502	25137	2	MICALL2	MICALL2	ENSG00000164877	protein-coding	MICALL2-201	3882	MICAL like 2 [Source:HGNC Symbol;Acc:HGNC:29672]
chr7	128004719	128078404	73686	21_peaks129693_lociStitched	13720.3	Promoter (<=1kb)	128027071	128031070	4000	2	LRRC4	LRRC4	ENSG00000128594	protein-coding	LRRC4-201	0	leucine rich repeat containing 4 [Source:HGNC Symbol;Acc:HGNC:15586]
chr22	50396724	50412034	15311	4_peaks88684_lociStitched	13715.6	Exon (PPP6R2-202/PPP6R2, exon 4 of 23)	50372072	50444391	72320	1	PPP6R2	PPP6R2	ENSG00000100239	protein-coding	PPP6R2-201	24652	protein phosphatase 6 regulatory subunit 2 [Source:HGNC Symbol;Acc:HGNC:19253]
chr19	5827823	5829491	1669	2_peaks65051_lociStitched	13713.5	3' UTR	5831378	5832567	1190	2	FUT6	FUT6	ENSG00000156413	protein-coding	FUT6-212	3076	fucosyltransferase 6 [Source:HGNC Symbol;Acc:HGNC:4017]
chr7	6377335	6404413	27079	14_peaks124072_lociStitched	13707.4	Promoter (2-3kb)	6374539	6402520	27982	1	RAC1	RAC1	ENSG00000136238	protein-coding	RAC1-202	2796	Rac family small GTPase 1 [Source:HGNC Symbol;Acc:HGNC:9801]
chr7	4743706	4754078	10373	5_peaks123958_lociStitched	13679.9	Intron (FOXK1-201/FOXK1, intron 2 of 8)	4775622	4791756	16135	1	AP5Z1	AP5Z1	ENSG00000242802	protein-coding	AP5Z1-201	-21544	adaptor related protein complex 5 subunit zeta 1 [Source:HGNC Symbol;Acc:HGNC:22197]
chr2	237894773	237898908	4136	5_peaks79191_lociStitched	13676.5	Intron (RAMP1-203/RAMP1, intron 2 of 2)	237869904	237869982	79	1	RF00157	#N/A	#N/A	#N/A	RF00157.1-201	24869	-
chr4	6916172	6927418	11247	5_peaks100483_lociStitched	13659.5	5' UTR	6909845	7033111	123267	1	TBC1D14	TBC1D14	ENSG00000132405	protein-coding	TBC1D14-201	6327	TBC1 domain family member 14 [Source:HGNC Symbol;Acc:HGNC:29246]
chr3	123628380	123678526	50147	18_peaks95459_lociStitched	13609.9	Exon (MYLK-AS1-203/MYLK-AS1, exon 2 of 4)	123612310	123625316	13007	2	MYLK	MYLK	ENSG00000065534	protein-coding	MYLK-206	-3064	myosin light chain kinase [Source:HGNC Symbol;Acc:HGNC:7590]
chr16	67672385	67708841	36457	13_peaks53171_lociStitched	13598.5	5' UTR	67666816	67668758	1943	1	C16orf86	C16orf86	ENSG00000159761	protein-coding	C16orf86-201	5569	chromosome 16 open reading frame 86 [Source:HGNC Symbol;Acc:HGNC:33755]
chr3	177128597	177178203	49607	20_peaks98465_lociStitched	13582.4	Promoter (2-3kb)	177126017	177126120	104	2	RNU6-681P	RNU6-681P	ENSG00000200882	pseudo	RNU6-681P-201	-2477	RNA, U6 small nuclear 681, pseudogene [Source:HGNC Symbol;Acc:HGNC:47644]
chr1	155975219	155984097	8879	2_peaks8537_lociStitched	13565.3	Promoter (<=1kb)	155978799	155982986	4188	1	AL355388.2	AL355388.2	ENSG00000273002	NA	AL355388.2-201	0	Novel transcript, antisense to SSR2
chr17	43309886	43339181	29296	8_peaks57691_lociStitched	13552.3	Distal Intergenic	43221429	43303256	81828	2	CCDC200	CCDC200	ENSG00000236383	protein-coding	CCDC200-204	-6630	coiled-coil domain containing 200 [Source:HGNC Symbol;Acc:HGNC:43658]
chr9	129459195	129470857	11663	4_peaks142935_lociStitched	13537.2	Distal Intergenic	129480605	129482538	1934	2	AL353803.4	AL353803.4	ENSG00000261334	NA	AL353803.4-201	11681	novel transcript

## Sheet: Table S2
Table S2. DEGs between mCRPC and primary PCa. (logFC>2, P<0.05)
Symbol	Ensamble ID	type_of_gene	logFC	AveExpr	t	P-Value	adj.P.Value	B
MBL2	ENSG00000165471	protein-coding	5.939	2.783	6.2	1.73e-05	4.99e-05	3.212
FGA	ENSG00000171560	protein-coding	5.77	3.536	4.201	0.000443	0.001	-0.091
CA6	ENSG00000131686	protein-coding	5.556	1.6	6.238	0.00082	0.002	-0.557
CYP8B1	ENSG00000180432	protein-coding	5.42	4.009	2.399	0.032	0.051	-3.529
IGFBP1	ENSG00000146678	protein-coding	5.326	2.552	4.739	5.27e-05	0.00014	1.664
FGB	ENSG00000171564	protein-coding	5.269	4.342	3.325	0.003	0.006	-1.935
AFM	ENSG00000079557	protein-coding	4.991	1.026	6.915	2.62e-05	7.3e-05	2.852
COX7B2	ENSG00000170516	protein-coding	4.795	5.88	4.07	0.001	0.002	-0.68
INSL6	ENSG00000120210	protein-coding	4.788	2.489	6.061	0.000313	0.00073	0.345
MYOCD-AS1	ENSG00000227274	ncRNA	4.623	1.112	5.248	0.001	0.003	-0.563
DMRT3	ENSG00000064218	protein-coding	4.556	2.795	5.332	0.002	0.004	-1.068
GLYAT	ENSG00000149124	protein-coding	4.376	1.315	5.372	0.000461	0.001	0.105
SCN1A	ENSG00000144285	protein-coding	4.245	0.741	5.994	0.00021	0.000505	0.693
PCLAF	ENSG00000166803	protein-coding	4.202	0.143	4.467	0.004	0.008	-1.677
ASZ1	ENSG00000154438	protein-coding	4.176	1.767	4.481	0.000258	0.000611	0.462
TM4SF20	ENSG00000168955	protein-coding	4.161	3.107	3.969	0.011	0.019	-2.421
F9	ENSG00000101981	protein-coding	4.156	2.766	3.875	0.000822	0.002	-0.781
ASPM	ENSG00000066279	protein-coding	3.99	2.975	11.875	1.03e-18	6.31e-17	32.179
SSX4B	ENSG00000269791	protein-coding	3.966	2.826	3.604	0.002	0.003	-1.438
CYP2C9	ENSG00000138109	protein-coding	3.917	2.346	5.634	1.38e-05	4.05e-05	3.217
ANGPTL3	ENSG00000132855	protein-coding	3.908	3.05	3.207	0.011	0.019	-2.537
SPANXA1	ENSG00000198021	protein-coding	3.86	1.399	2.296	0.048	0.072	-3.887
MAGEC2	ENSG00000046774	protein-coding	3.856	2.456	3.618	0.001	0.003	-1.299
PRAME	ENSG00000185686	protein-coding	3.803	4.769	6.147	4.98e-07	1.89e-06	6.084
FGG	ENSG00000171557	protein-coding	3.78	-0.008	6.302	1.91e-08	9.37e-08	8.756
ARG1	ENSG00000118520	protein-coding	3.739	0.803	6.795	1.93e-09	1.14e-08	10.977
SULT1C2	ENSG00000198203	protein-coding	3.729	2.47	5.088	1.01e-05	3.06e-05	3.065
LHX2	ENSG00000106689	protein-coding	3.726	2.047	11.477	9.12e-17	3.12e-15	27.861
SMLR1	ENSG00000256162	protein-coding	3.722	1.958	2.806	0.021	0.034	-3.041
GC	ENSG00000145321	protein-coding	3.639	2.13	5.248	1.16e-05	3.46e-05	3.112
CENPF	ENSG00000117724	protein-coding	3.503	2.987	7.247	8.58e-09	4.51e-08	10.006
CRP	ENSG00000132693	protein-coding	3.485	1.645	5.386	3.42e-05	9.37e-05	2.407
C4BPB	ENSG00000123843	protein-coding	3.481	1.006	6.538	9.36e-08	4.03e-07	7.66
ALDOB	ENSG00000136872	protein-coding	3.479	0.112	6.335	3.01e-08	1.42e-07	8.423
HBD	ENSG00000223609	protein-coding	3.465	-2.064	10.106	6.94e-16	1.87e-14	25.662
LOC101928651	ENSG00000248529	ncRNA	3.439	2.054	3.281	0.022	0.036	-2.935
FAM133A	ENSG00000179083	protein-coding	3.43	2.598	4.66	2.24e-05	6.33e-05	2.151
ITIH2	ENSG00000151655	protein-coding	3.419	2.119	3.152	0.005	0.009	-2.384
APOH	ENSG00000091583	protein-coding	3.41	0.952	4.813	1.02e-05	3.07e-05	2.729
PDYN	ENSG00000101327	protein-coding	3.399	1.249	3.242	0.023	0.038	-2.966
NEUROD4	ENSG00000123307	protein-coding	3.396	3.007	2.662	0.033	0.051	-3.343
PARP4	ENSG00000102699	protein-coding	3.369	-0.222	3.593	0.009	0.016	-2.25
ZNF680	ENSG00000173041	protein-coding	3.331	2.316	6.017	0.000328	0.000764	0.556
APOBEC1	ENSG00000111701	protein-coding	3.317	0.11	3.996	0.003	0.006	-1.446
ABCC12	ENSG00000140798	protein-coding	3.302	2.937	5.035	8.71e-05	0.000223	1.563
GPR26	ENSG00000154478	protein-coding	3.295	1.81	3.888	0.008	0.015	-2.162
SHOX2	ENSG00000168779	protein-coding	3.26	1.348	9.764	9.35e-15	1.87e-13	23.154
AGXT	ENSG00000172482	protein-coding	3.249	2.492	2.458	0.029	0.046	-3.596
FOXG1	ENSG00000176165	protein-coding	3.231	2.9	2.589	0.019	0.031	-3.492
PASD1	ENSG00000166049	protein-coding	3.225	0.89	3.076	0.028	0.045	-3.106
AMH	ENSG00000104899	protein-coding	3.221	1.119	11.314	3.4e-18	1.8e-16	30.941
ANKRD30A	ENSG00000148513	protein-coding	3.219	3.248	2.275	0.046	0.07	-3.978
AASDH	ENSG00000157426	protein-coding	3.21	1.545	3.062	0.029	0.045	-3.118
CCDC102B	ENSG00000150636	protein-coding	3.188	2.834	9.105	7.57e-14	1.2e-12	21.023
HAL	ENSG00000084110	protein-coding	3.174	1.051	6.441	1.18e-06	4.17e-06	5.564
DEFA3	ENSG00000239839	protein-coding	3.17	-3.893	8.963	1.16e-13	1.75e-12	20.586
PSMA8	ENSG00000154611	protein-coding	3.158	1.732	4.445	0.003	0.006	-1.312
TUNAR	ENSG00000250366	ncRNA	3.149	0.898	6.192	2.6e-08	1.24e-07	8.422
UNC13A	ENSG00000130477	protein-coding	3.148	1.172	7.28	3.95e-09	2.2e-08	10.66
RAD54L	ENSG00000085999	protein-coding	3.145	1.213	12.862	4.61e-21	5.34e-19	37.498
KNL1	ENSG00000137812	protein-coding	3.128	3.054	9.269	5.21e-14	8.6e-13	21.422
NKD1	ENSG00000140807	protein-coding	3.115	1.257	2.806	0.023	0.038	-3.168
LINC00659	ENSG00000228705	ncRNA	3.113	2.931	5.643	1.21e-06	4.28e-06	5.053
HP	ENSG00000257017	protein-coding	3.105	-0.819	5.912	8.19e-08	3.56e-07	7.288
CFHR1	ENSG00000244414	protein-coding	3.086	2.177	2.614	0.024	0.039	-3.372
ZNF804B	ENSG00000182348	protein-coding	3.062	-0.943	3.13	0.021	0.034	-2.897
CENPA	ENSG00000115163	protein-coding	3.057	2.923	8.151	1.59e-11	1.44e-10	15.836
GNGT1	ENSG00000127928	protein-coding	3.051	1.951	2.629	0.019	0.031	-3.468
FOXN4	ENSG00000139445	protein-coding	3.043	2.185	7.157	7.97e-10	5.1e-09	11.955
ELAVL4	ENSG00000162374	protein-coding	3.043	1.395	3.721	0.003	0.005	-1.392
CPB2	ENSG00000080618	protein-coding	3.035	2.114	2.521	0.02	0.033	-3.742
KIF24	ENSG00000186638	protein-coding	2.992	0.784	13.728	1.3e-22	2.13e-20	41.042
HOXB5	ENSG00000120075	protein-coding	2.985	-1.143	7.97	1e-11	9.5e-11	16.165
TEX19	ENSG00000182459	protein-coding	2.985	1.788	6.657	3.67e-08	1.7e-07	8.485
DSCR8	ENSG00000198054	ncRNA	2.985	0.395	4.556	7.21e-05	0.000187	1.339
HOXC8	ENSG00000037965	protein-coding	2.983	0.794	5.181	1.01e-05	3.04e-05	3.166
TECTB	ENSG00000119913	protein-coding	2.964	0.512	2.696	0.023	0.037	-3.319
MAGEA2B	ENSG00000183305	protein-coding	2.958	2.808	3.338	0.002	0.005	-1.986
CDCA5	ENSG00000146670	protein-coding	2.95	1.628	12.731	8e-21	8.72e-19	36.952
SOX11	ENSG00000176887	protein-coding	2.927	2.212	5.413	4.62e-06	1.48e-05	3.909
FGF20	ENSG00000078579	protein-coding	2.924	1.124	2.585	0.021	0.034	-3.451
DUSP5P1	ENSG00000183929	pseudo	2.894	0.724	7.885	1.46e-11	1.34e-10	15.791
TICRR	ENSG00000140534	protein-coding	2.889	1.758	8.86	6.09e-13	7.65e-12	19.035
EDA	ENSG00000158813	protein-coding	2.888	-0.33	8.647	4.79e-13	6.15e-12	19.178
CCDC150	ENSG00000144395	protein-coding	2.877	3.096	4.568	5.89e-05	0.000155	1.492
DQX1	ENSG00000144045	protein-coding	2.863	0.787	9.912	1.65e-15	4.05e-14	24.804
LINC02532	ENSG00000235142	ncRNA	2.859	1.621	3.962	0.000519	0.001	-0.454
ARHGEF39	ENSG00000137135	protein-coding	2.857	1.047	7.88	2.03e-11	1.8e-10	15.503
NKX2-2	ENSG00000125820	protein-coding	2.853	2.686	3.123	0.005	0.009	-2.39
ALB	ENSG00000163631	protein-coding	2.843	0.313	5.145	1.91e-06	6.52e-06	4.213
KIF11	ENSG00000138160	protein-coding	2.835	2.9	9.671	7.04e-15	1.46e-13	23.392
H1-5	ENSG00000184357	protein-coding	2.833	1.592	6.086	7.99e-08	3.48e-07	7.462
LINC00476	ENSG00000175611	ncRNA	2.827	0.891	4.388	0.000626	0.001	-0.14
SRCIN1	ENSG00000277363	protein-coding	2.826	0.988	9.962	1.32e-15	3.32e-14	25.023
SGO1	ENSG00000129810	protein-coding	2.822	2.43	8.386	9.63e-12	9.13e-11	16.378
SLC13A5	ENSG00000141485	protein-coding	2.809	0.943	5.76	5.18e-07	1.96e-06	5.776
SLC6A15	ENSG00000072041	protein-coding	2.801	0.662	5.385	3.43e-05	9.4e-05	2.449
RXFP1	ENSG00000171509	protein-coding	2.8	0.306	2.857	0.019	0.031	-2.97
DMD	ENSG00000198947	protein-coding	2.796	3.155	5.539	4.58e-07	1.75e-06	5.658
PGK1	ENSG00000102144	protein-coding	2.793	0.752	8.051	6.98e-12	6.9e-11	16.524
ST8SIA3	ENSG00000177511	protein-coding	2.786	0.504	3.3	0.013	0.023	-2.579
TROAP	ENSG00000135451	protein-coding	2.782	1.865	11.955	2.15e-19	1.61e-17	33.684
VEGFA	ENSG00000112715	protein-coding	2.765	-1.503	9.632	5.75e-15	1.22e-13	23.564
APOA2	ENSG00000158874	protein-coding	2.765	0.074	4.835	1.11e-05	3.34e-05	2.715
ARHGAP11A	ENSG00000198826	protein-coding	2.763	2.089	9.875	7.88e-15	1.61e-13	23.349
RBM22	ENSG00000086589	protein-coding	2.763	2.155	6.276	1.75e-08	8.64e-08	8.803
CELSR3	ENSG00000008300	protein-coding	2.762	1.411	10.873	2.35e-17	9.38e-16	29.025
CCNA1	ENSG00000133101	protein-coding	2.756	-0.173	2.405	0.031	0.048	-3.503
MROH6	ENSG00000204839	protein-coding	2.753	0.38	13.771	1.09e-22	1.84e-20	41.214
CFAP53	ENSG00000172361	protein-coding	2.734	1.193	8.751	3e-13	4.06e-12	19.641
OLIG1	ENSG00000184221	protein-coding	2.733	1.367	6.171	2.74e-08	1.3e-07	8.362
MYT1	ENSG00000196132	protein-coding	2.733	1.348	6.242	3.9e-08	1.8e-07	8.18
FANCA	ENSG00000187741	protein-coding	2.732	1.123	12.228	6.69e-20	5.73e-18	34.844
FAM193B	ENSG00000146067	protein-coding	2.727	1.132	6.986	8.42e-10	5.36e-09	11.803
C3P1	ENSG00000167798	pseudo	2.708	0.664	4.856	1.37e-05	4.02e-05	2.637
SPAG5	ENSG00000076382	protein-coding	2.707	1.92	13.707	1.41e-22	2.3e-20	40.957
HOXC-AS3	ENSG00000251151	ncRNA	2.706	1.108	4.752	5.49e-05	0.000145	1.648
NCAPG	ENSG00000109805	protein-coding	2.692	3.551	9.82	2.48e-15	5.77e-14	24.398
FCN3	ENSG00000142748	protein-coding	2.691	0.601	12.448	2.63e-20	2.5e-18	35.768
POU3F2	ENSG00000184486	protein-coding	2.69	1.103	2.895	0.011	0.019	-2.938
KIF18B	ENSG00000186185	protein-coding	2.689	2.254	8.174	2.5e-11	2.16e-10	15.446
IRX5	ENSG00000176842	protein-coding	2.689	1.397	5.967	6.5e-08	2.88e-07	7.515
HBM	ENSG00000206177	protein-coding	2.682	-0.67	11.337	3.09e-18	1.66e-16	31.038
RFX6	ENSG00000185002	protein-coding	2.679	2.366	5.316	1.99e-06	6.78e-06	4.414
HRH3	ENSG00000101180	protein-coding	2.679	1.298	3.444	0.007	0.013	-2.192
CLSPN	ENSG00000092853	protein-coding	2.676	2.772	4.217	0.000173	0.000422	0.49
FABP1	ENSG00000163586	protein-coding	2.674	-0.243	5.06	3.1e-06	1.02e-05	3.809
POLQ	ENSG00000051341	protein-coding	2.669	2.464	9.424	1.46e-14	2.77e-13	22.64
GAS2L3	ENSG00000139354	protein-coding	2.666	1.792	9.139	2.17e-13	3.06e-12	20.068
APOC3	ENSG00000110245	protein-coding	2.662	0.009	5.787	2.44e-07	9.75e-07	6.349
CABP7	ENSG00000100314	protein-coding	2.659	2.828	5.83	1.16e-07	4.91e-07	6.95
ZNF556	ENSG00000172000	protein-coding	2.636	1.474	3.953	0.000372	0.000857	-0.326
FOXM1	ENSG00000111206	protein-coding	2.635	1.713	11.324	3.91e-18	2.02e-16	30.813
BRI3BP	ENSG00000184992	protein-coding	2.635	1.28	10.826	2.88e-17	1.11e-15	28.82
CIT	ENSG00000122966	protein-coding	2.619	0.924	11.614	9.3e-19	5.77e-17	32.23
BID	ENSG00000015475	protein-coding	2.607	0.97	12.355	3.9e-20	3.54e-18	35.378
CGB1	ENSG00000267631	protein-coding	2.607	2.23	5.546	3.96e-07	1.53e-06	5.766
IBSP	ENSG00000029559	protein-coding	2.606	1.541	3.872	0.000953	0.002	-0.829
TACC3	ENSG00000013810	protein-coding	2.604	1.264	11.74	5.39e-19	3.63e-17	32.772
CEP152	ENSG00000103995	protein-coding	2.601	3.034	10.991	1.4e-17	6.17e-16	29.538
SPZ1	ENSG00000164299	protein-coding	2.592	1.244	5.392	3.89e-06	1.26e-05	4.008
H2AC16	ENSG00000276903	protein-coding	2.589	0.298	8.459	2.63e-12	2.87e-11	17.572
FOXD4	ENSG00000170122	protein-coding	2.587	3.04	9.538	9.9e-15	1.97e-13	23.032
ANLN	ENSG00000011426	protein-coding	2.587	2.682	7.415	1.36e-10	1.02e-09	13.606
HILPDA	ENSG00000135245	protein-coding	2.583	0.071	8.998	9.88e-14	1.53e-12	20.742
TM4SF4	ENSG00000169903	protein-coding	2.566	0.56	4.666	1.34e-05	3.93e-05	2.356
BARX1	ENSG00000131668	protein-coding	2.558	1.792	5.714	1.69e-06	5.82e-06	4.87
DNASE1L2	ENSG00000167968	protein-coding	2.556	1.188	11.752	5.12e-19	3.5e-17	32.823
ABCA13	ENSG00000179869	protein-coding	2.55	0.541	5.109	4.68e-05	0.000125	2.078
FOXD1	ENSG00000251493	protein-coding	2.548	1.726	6.406	9.99e-09	5.16e-08	9.354
SERPINC1	ENSG00000117601	protein-coding	2.547	0.874	6.119	3.8e-08	1.76e-07	8.061
SLCO4A1	ENSG00000101187	protein-coding	2.545	-1.041	10.218	4.22e-16	1.21e-14	26.155
DIAPH3	ENSG00000139734	protein-coding	2.545	2.537	3.495	0.002	0.004	-1.465
PDIA2	ENSG00000185615	protein-coding	2.543	1.701	6.691	2.91e-09	1.66e-08	10.569
LINC00052	ENSG00000259527	ncRNA	2.543	0.122	3.971	0.005	0.01	-1.81
ASB4	ENSG00000005981	protein-coding	2.535	0.786	2.948	0.026	0.042	-3.09
BIRC5	ENSG00000089685	protein-coding	2.53	2.525	9.067	7.24e-14	1.15e-12	21.051
NRSN1	ENSG00000152954	protein-coding	2.524	0.374	4.535	0.000472	0.001	0.126
WNT16	ENSG00000002745	protein-coding	2.524	1.344	2.409	0.04	0.061	-3.599
KIF2C	ENSG00000142945	protein-coding	2.522	1.479	11.933	2.36e-19	1.76e-17	33.591
MEX3A	ENSG00000254726	protein-coding	2.519	1.356	8.521	8.42e-13	1.02e-11	18.619
RTP3	ENSG00000163825	protein-coding	2.513	1.2	3.765	0.002	0.004	-1.344
NR0B1	ENSG00000169297	protein-coding	2.512	0.819	3.859	0.000564	0.001	-0.586
PKMYT1	ENSG00000127564	protein-coding	2.507	0.919	11.433	2.04e-18	1.14e-16	31.451
HOXB6	ENSG00000108511	protein-coding	2.505	-2.046	7.606	5.11e-11	4.14e-10	14.556
PTF1A	ENSG00000168267	protein-coding	2.505	0.489	5.372	7.89e-05	0.000203	1.772
E2F2	ENSG00000007968	protein-coding	2.499	1.092	9.432	1.41e-14	2.69e-13	22.672
CA1	ENSG00000133742	protein-coding	2.496	-0.304	8.856	1.87e-13	2.68e-12	20.11
ADAM2	ENSG00000104755	protein-coding	2.49	1.711	5.287	6.76e-06	2.1e-05	3.535
CCSAP	ENSG00000154429	protein-coding	2.489	0.26	9.317	2.36e-14	4.21e-13	22.164
MAGEA6	ENSG00000197172	protein-coding	2.487	0.852	7.959	1.05e-11	9.92e-11	16.118
RNFT2	ENSG00000135119	protein-coding	2.486	1.241	9.912	1.65e-15	4.05e-14	24.805
C8B	ENSG00000021852	protein-coding	2.473	0.936	4.377	0.000242	0.000576	0.394
RPA4	ENSG00000204086	protein-coding	2.471	1.794	6.31	1.51e-08	7.55e-08	8.949
CCDC57	ENSG00000176155	protein-coding	2.47	-0.09	11.638	8.37e-19	5.26e-17	32.335
GTSE1	ENSG00000075218	protein-coding	2.469	1.357	7.635	4.8e-11	3.92e-10	14.625
FAM193A	ENSG00000125386	protein-coding	2.466	-0.077	11.452	1.87e-18	1.07e-16	31.535
RABL6	ENSG00000196642	protein-coding	2.463	1.378	3.053	0.008	0.015	-2.582
PTPRH	ENSG00000080031	protein-coding	2.462	-0.789	7.544	6.74e-11	5.34e-10	14.282
MNX1-AS1	ENSG00000243479	ncRNA	2.453	2.826	5.775	1.45e-07	6.04e-07	6.727
TPX2	ENSG00000088325	protein-coding	2.447	1.931	9.731	3.69e-15	8.19e-14	24.004
TCAF2	ENSG00000170379	protein-coding	2.444	-0.387	10.856	2.53e-17	9.93e-16	28.951
CDC25C	ENSG00000158402	protein-coding	2.444	2.468	8.117	1.02e-11	9.64e-11	16.218
UBE2T	ENSG00000077152	protein-coding	2.44	1.543	12.378	3.54e-20	3.22e-18	35.476
STC2	ENSG00000113739	protein-coding	2.44	0.875	7.76	1.04e-10	7.97e-10	14.018
HTR1F	ENSG00000179097	protein-coding	2.435	0.595	4.38	0.000126	0.000314	0.763
ONECUT1	ENSG00000169856	protein-coding	2.433	1.251	5.84	2.39e-07	9.56e-07	6.43
H3C2	ENSG00000286522	protein-coding	2.426	0.733	10.758	3.89e-17	1.46e-15	28.523
SLC7A5	ENSG00000103257	protein-coding	2.426	-1.266	8.244	2.93e-12	3.17e-11	17.384
ZNRD1ASP	ENSG00000204623	pseudo	2.42	0.938	7.853	2.12e-11	1.86e-10	15.449
SKI	ENSG00000157933	protein-coding	2.413	-0.454	6.171	2.74e-08	1.3e-07	8.362
CCDC78	ENSG00000162004	protein-coding	2.407	2.231	9.005	9.57e-14	1.48e-12	20.774
HOXC13	ENSG00000123364	protein-coding	2.407	1.185	5.392	1.9e-06	6.49e-06	4.503
CDT1	ENSG00000167513	protein-coding	2.402	0.633	9.316	2.37e-14	4.23e-13	22.158
WDR33	ENSG00000136709	protein-coding	2.4	2.706	4.853	9.84e-06	2.97e-05	2.81
AUNIP	ENSG00000127423	protein-coding	2.399	1.334	7.049	1.24e-09	7.65e-09	11.506
LSMEM1	ENSG00000181016	protein-coding	2.394	1.838	12.274	5.5e-20	4.81e-18	35.037
PPM1F	ENSG00000100034	protein-coding	2.394	1.736	5.373	7.61e-07	2.79e-06	5.109
COL6A6	ENSG00000206384	protein-coding	2.392	0.685	3.433	0.004	0.008	-1.949
ESPL1	ENSG00000135476	protein-coding	2.389	1.009	11.722	5.84e-19	3.9e-17	32.691
BTNL9	ENSG00000165810	protein-coding	2.387	0.963	9.391	1.69e-14	3.16e-13	22.491
EMC3-AS1	ENSG00000180385	ncRNA	2.386	0.675	10.861	2.47e-17	9.8e-16	28.972
MNX1	ENSG00000130675	protein-coding	2.378	2.128	6.49	6.96e-09	3.71e-08	9.709
DLX4	ENSG00000108813	protein-coding	2.377	0.723	6.331	2.03e-08	9.88e-08	8.75
STRA8	ENSG00000146857	protein-coding	2.376	0.375	3.261	0.01	0.017	-2.411
YEATS2	ENSG00000163872	protein-coding	2.375	1.1	11.296	3.69e-18	1.94e-16	30.861
HIP1	ENSG00000127946	protein-coding	2.374	0.204	10.252	3.63e-16	1.06e-14	26.305
F12	ENSG00000131187	protein-coding	2.369	0.727	8.539	7.8e-13	9.53e-12	18.695
SLC16A1-AS1	ENSG00000226419	ncRNA	2.364	0.68	9.241	3.32e-14	5.74e-13	21.823
FAM111B	ENSG00000189057	protein-coding	2.352	2.076	7.232	1.74e-09	1.04e-08	11.332
SNHG7	ENSG00000233016	ncRNA	2.351	-0.305	10.252	3.63e-16	1.06e-14	26.305
ZNF479	ENSG00000185177	protein-coding	2.349	1.038	5.117	0.000259	0.000613	0.761
EFNA2	ENSG00000099617	protein-coding	2.346	1.168	8.421	1.33e-12	1.54e-11	18.169
HRK	ENSG00000135116	protein-coding	2.346	0.99	7.267	2.45e-10	1.75e-09	13.016
WFIKKN1	ENSG00000127578	protein-coding	2.342	0.078	7.65	4.2e-11	3.46e-10	14.75
CREB3L3	ENSG00000060566	protein-coding	2.341	1.21	5.347	1.58e-06	5.49e-06	4.58
PCNT	ENSG00000160299	protein-coding	2.335	0.754	10.894	2.14e-17	8.7e-16	29.118
KIF20A	ENSG00000112984	protein-coding	2.334	2.208	8.106	5.9e-12	5.95e-11	16.698
ZC3H15	ENSG00000065548	protein-coding	2.333	0.272	11.449	1.9e-18	1.07e-16	31.523
MROH1	ENSG00000179832	protein-coding	2.333	0.898	8.253	3.34e-12	3.55e-11	17.27
FKBP5	ENSG00000096060	protein-coding	2.332	0.082	8.958	1.19e-13	1.79e-12	20.562
RRM2	ENSG00000171848	protein-coding	2.331	1.415	5.939	8.36e-08	3.63e-07	7.301
TM4SF5	ENSG00000142484	protein-coding	2.322	0.329	7.43	1.65e-10	1.22e-09	13.452
CBY2	ENSG00000174015	protein-coding	2.321	0.327	3.56	0.004	0.007	-1.777
MTRNR2L2	ENSG00000271043	protein-coding	2.314	0.181	6.858	1.4e-09	8.53e-09	11.29
LINC00482	ENSG00000185168	ncRNA	2.309	1.562	7.557	6.35e-11	5.06e-10	14.34
BUB1	ENSG00000169679	protein-coding	2.304	2.652	7.53	7.15e-11	5.64e-10	14.224
F2	ENSG00000180210	protein-coding	2.301	0.687	5.549	4.02e-07	1.55e-06	5.75
PLEKHN1	ENSG00000187583	protein-coding	2.3	0.503	9.176	4.45e-14	7.45e-13	21.534
ANKRD34B	ENSG00000189127	protein-coding	2.3	2.804	4.261	0.000177	0.000429	0.437
PTTG2	ENSG00000250254	protein-coding	2.296	0.951	10.423	1.7e-16	5.41e-15	27.058
CBX1	ENSG00000108468	protein-coding	2.293	0.242	11.253	4.44e-18	2.26e-16	30.678
KIF14	ENSG00000118193	protein-coding	2.29	2.294	4.076	0.000384	0.000883	-0.123
FANCB	ENSG00000181544	protein-coding	2.288	1.4	10.946	1.7e-17	7.23e-16	29.346
NPW	ENSG00000183971	protein-coding	2.281	0.546	9.702	5.42e-15	1.16e-13	23.638
ESM1	ENSG00000164283	protein-coding	2.281	1.398	4.48	4.02e-05	0.000109	1.505
NSD1	ENSG00000165671	protein-coding	2.269	0.227	8.583	6.37e-13	7.98e-12	18.895
PCK1	ENSG00000124253	protein-coding	2.267	-0.395	4.372	3.91e-05	0.000106	1.314
MELK	ENSG00000165304	protein-coding	2.259	2.514	7.491	1.03e-10	7.94e-10	13.887
GAB1	ENSG00000109458	protein-coding	2.258	0.651	3.04	0.01	0.017	-2.711
C4orf47	ENSG00000205129	protein-coding	2.257	1.711	9.392	2.13e-14	3.85e-13	22.282
NPLOC4	ENSG00000182446	protein-coding	2.244	-0.038	12.416	3.01e-20	2.81e-18	35.636
PTTG1	ENSG00000164611	protein-coding	2.244	1.22	10.211	4.35e-16	1.24e-14	26.125
WNT3	ENSG00000108379	protein-coding	2.242	0.059	12.067	1.33e-19	1.07e-17	34.162
DIP2B	ENSG00000066084	protein-coding	2.237	1.059	10.012	1.05e-15	2.72e-14	25.247
ATG9B	ENSG00000181652	protein-coding	2.23	1.815	7.201	1.14e-09	7.07e-09	11.694
PYY2	ENSG00000237575	pseudo	2.228	0.747	7.975	9.8e-12	9.28e-11	16.189
STH	ENSG00000256762	protein-coding	2.228	0.382	7.47	9.97e-11	7.67e-10	13.902
ZMYND8	ENSG00000101040	protein-coding	2.225	-0.627	10.287	3.1e-16	9.26e-15	26.461
FOXR1	ENSG00000176302	protein-coding	2.225	1.728	2.865	0.008	0.015	-3.018
CLEC1B	ENSG00000165682	protein-coding	2.225	1.331	2.304	0.039	0.059	-4.019
RDM1	ENSG00000278023	protein-coding	2.224	1.373	9.074	7.02e-14	1.12e-12	21.082
ZFC3H1	ENSG00000133858	protein-coding	2.223	1.366	11.677	7.09e-19	4.55e-17	32.5
MMP11	ENSG00000099953	protein-coding	2.221	1.015	10.166	5.31e-16	1.49e-14	25.928
PIK3R5	ENSG00000141506	protein-coding	2.22	1.834	4.97	3.89e-06	1.26e-05	3.536
C8G	ENSG00000176919	protein-coding	2.218	1.213	9.817	2.52e-15	5.82e-14	24.381
PNPLA3	ENSG00000100344	protein-coding	2.218	-0.136	6.624	3.89e-09	2.17e-08	10.282
CDK16	ENSG00000102225	protein-coding	2.217	0.37	11.403	2.32e-18	1.28e-16	31.323
GOLGA3	ENSG00000090615	protein-coding	2.216	0.07	9.163	4.7e-14	7.84e-13	21.479
LINC00491	ENSG00000250682	ncRNA	2.203	1.126	5.369	1.28e-05	3.79e-05	3.131
CENPO	ENSG00000138092	protein-coding	2.199	1.757	9.823	2.45e-15	5.7e-14	24.411
ZFHX2	ENSG00000136367	protein-coding	2.199	0.693	9.392	1.68e-14	3.15e-13	22.497
LINC01667	ENSG00000280081	ncRNA	2.198	3.047	4.132	0.00011	0.000276	0.43
G6PC	ENSG00000131482	protein-coding	2.194	1.001	3.92	0.001	0.003	-0.931
SKA1	ENSG00000154839	protein-coding	2.185	2.028	6.189	9.08e-08	3.92e-07	7.469
PCSK4	ENSG00000115257	protein-coding	2.183	0.855	9.811	2.58e-15	5.95e-14	24.358
E2F7	ENSG00000165891	protein-coding	2.181	0.906	7.792	2.22e-11	1.94e-10	15.38
UTP23	ENSG00000147679	protein-coding	2.177	1.14	9.328	2.25e-14	4.04e-13	22.21
SILC1	ENSG00000232044	ncRNA	2.177	1.17	2.278	0.042	0.064	-3.991
KCNE4	ENSG00000152049	protein-coding	2.174	-0.787	8.254	2.81e-12	3.05e-11	17.427
ALLC	ENSG00000151360	protein-coding	2.17	1.652	4.992	1.65e-05	4.77e-05	2.664
ICE2	ENSG00000128915	protein-coding	2.169	0.64	3.249	0.009	0.016	-2.442
NEAT1	ENSG00000245532	ncRNA	2.168	1.369	10.192	4.74e-16	1.34e-14	26.041
NOS1AP	ENSG00000198929	protein-coding	2.167	0.009	10.935	1.78e-17	7.51e-16	29.299
CLRN3	ENSG00000180745	protein-coding	2.165	1.75	2.704	0.012	0.02	-3.449
VN1R4	ENSG00000228567	protein-coding	2.164	0.98	3.078	0.01	0.017	-2.636
TONSL	ENSG00000160949	protein-coding	2.163	0.084	11.517	1.41e-18	8.36e-17	31.815
TCOF1	ENSG00000070814	protein-coding	2.162	0.199	11.363	2.76e-18	1.5e-16	31.15
CYP4Z2P	ENSG00000154198	pseudo	2.162	2.214	3.23	0.003	0.006	-2.251
FNDC10	ENSG00000228594	protein-coding	2.159	0.748	11.165	6.51e-18	3.16e-16	30.297
TK1	ENSG00000167900	protein-coding	2.159	1.005	8.679	4.16e-13	5.43e-12	19.318
HRG	ENSG00000113905	protein-coding	2.158	0.297	4.54	2.55e-05	7.12e-05	1.829
E2F1	ENSG00000101412	protein-coding	2.157	1.185	11.34	3.05e-18	1.64e-16	31.051
CYTH3	ENSG00000008256	protein-coding	2.156	1.054	10.471	1.38e-16	4.5e-15	27.268
C4BPA	ENSG00000123838	protein-coding	2.156	0.326	4.721	1e-05	3.02e-05	2.607
STX6	ENSG00000135823	protein-coding	2.153	0.215	9.59	6.94e-15	1.45e-13	23.376
ZNF292	ENSG00000188994	protein-coding	2.152	0.246	8.065	6.54e-12	6.52e-11	16.589
RAB6B	ENSG00000154917	protein-coding	2.151	0.257	9.006	9.55e-14	1.48e-12	20.776
LCAL1	ENSG00000286042	ncRNA	2.149	1.315	4.495	7.7e-05	0.000199	1.173
UGT2B17	ENSG00000197888	protein-coding	2.148	1.654	2.92	0.005	0.01	-3.047
C1orf61	ENSG00000125462	protein-coding	2.147	0.632	6.258	1.02e-07	4.35e-07	7.446
MAT1A	ENSG00000151224	protein-coding	2.147	0.495	5.633	2.63e-07	1.05e-06	6.147
PPP6R1	ENSG00000105063	protein-coding	2.146	2.817	5.188	1.61e-06	5.56e-06	4.382
NDC80	ENSG00000080986	protein-coding	2.146	2.244	4.756	4.34e-05	0.000117	1.818
PCDHB6	ENSG00000113211	protein-coding	2.145	1.079	5.929	4.66e-07	1.77e-06	6.013
CSPP1	ENSG00000104218	protein-coding	2.144	0.799	9.979	1.4e-15	3.49e-14	24.977
SLC7A10	ENSG00000130876	protein-coding	2.143	1.352	6.834	1.63e-09	9.82e-09	11.143
CT45A5	ENSG00000228836	protein-coding	2.138	1.282	6.179	5.85e-08	2.61e-07	7.784
CD86	ENSG00000114013	protein-coding	2.138	2.968	5.076	2.51e-06	8.38e-06	3.946
A1CF	ENSG00000148584	protein-coding	2.138	1.495	2.824	0.008	0.014	-3.234
ANGPT2	ENSG00000091879	protein-coding	2.137	1.195	6.838	1.79e-08	8.8e-08	9.174
NPIPA1	ENSG00000183426	protein-coding	2.136	0.989	10.58	8.52e-17	2.95e-15	27.744
ARL17B	ENSG00000228696	protein-coding	2.131	0.931	7.602	5.2e-11	4.21e-10	14.537
IL11	ENSG00000095752	protein-coding	2.13	1.728	8.689	3.96e-13	5.2e-12	19.365
ZNF552	ENSG00000178935	protein-coding	2.129	0.372	6.317	1.47e-08	7.36e-08	8.976
MIR210HG	ENSG00000247095	ncRNA	2.128	-0.218	9.351	4.13e-14	7.01e-13	21.661
CCDC151	ENSG00000198003	protein-coding	2.127	-0.117	11.319	3.34e-18	1.77e-16	30.96
FBXL16	ENSG00000127585	protein-coding	2.126	-0.311	5.557	3.59e-07	1.39e-06	5.843
GRAMD4	ENSG00000075240	protein-coding	2.121	-0.605	8.229	3.14e-12	3.37e-11	17.315
EPHA8	ENSG00000070886	protein-coding	2.121	1.98	3.698	0.002	0.004	-1.39
VPS18	ENSG00000104142	protein-coding	2.118	2.184	4.657	1.28e-05	3.78e-05	2.368
PTK6	ENSG00000101213	protein-coding	2.117	0.289	6.239	2.05e-08	9.98e-08	8.649
OR4F4	ENSG00000177693	protein-coding	2.117	1.34	3.416	0.006	0.011	-2.127
IER5L	ENSG00000188483	protein-coding	2.116	-0.265	7.893	1.42e-11	1.3e-10	15.823
KLRG2	ENSG00000188883	protein-coding	2.115	-0.037	6.345	1.35e-08	6.82e-08	9.064
ARHGEF35	ENSG00000213214	protein-coding	2.114	-0.085	7.567	6.08e-11	4.85e-10	14.384
SLC6A10P	ENSG00000214617	pseudo	2.113	-0.005	12.502	2.1e-20	2.02e-18	35.994
MYCNOS	ENSG00000233718	ncRNA	2.109	2.701	2.738	0.015	0.025	-3.281
TULP3	ENSG00000078246	protein-coding	2.105	0.288	11.371	2.66e-18	1.45e-16	31.188
C20orf96	ENSG00000196476	protein-coding	2.104	1.12	8.441	1.21e-12	1.42e-11	18.262
TEDC2	ENSG00000162062	protein-coding	2.102	1.645	9.641	5.51e-15	1.18e-13	23.605
ZNF417	ENSG00000173480	protein-coding	2.102	-0.606	6.576	4.79e-09	2.63e-08	10.077
RECQL4	ENSG00000160957	protein-coding	2.098	0.537	7.853	1.7e-11	1.53e-10	15.646
AR	ENSG00000169083	protein-coding	2.098	0.122	6.155	2.93e-08	1.39e-07	8.295
UGT2B15	ENSG00000196620	protein-coding	2.096	0.809	4.762	8.57e-06	2.61e-05	2.756
AFP	ENSG00000081051	protein-coding	2.095	0.67	2.927	0.014	0.024	-2.944
HCN3	ENSG00000143630	protein-coding	2.094	0.795	12.206	7.34e-20	6.2e-18	34.751
PHF8	ENSG00000172943	protein-coding	2.086	0.868	8.788	2.54e-13	3.51e-12	19.806
NUSAP1	ENSG00000137804	protein-coding	2.077	1.734	7.057	5.84e-10	3.85e-09	12.15
ANGPTL4	ENSG00000167772	protein-coding	2.077	-1.973	6.564	5.05e-09	2.77e-08	10.024
VWA5B1	ENSG00000158816	protein-coding	2.077	0.664	3.587	0.002	0.004	-1.497
STK11IP	ENSG00000144589	protein-coding	2.07	0.844	10.911	1.99e-17	8.22e-16	29.19
EME1	ENSG00000154920	protein-coding	2.07	1.32	9.496	1.06e-14	2.09e-13	22.96
C8A	ENSG00000157131	protein-coding	2.07	0.911	4.75	1.19e-05	3.55e-05	2.545
LRP2BP	ENSG00000109771	protein-coding	2.069	1.166	2.478	0.048	0.073	-3.611
GPRIN1	ENSG00000169258	protein-coding	2.06	0.562	8.319	2.28e-12	2.51e-11	17.641
GRAMD1C	ENSG00000178075	protein-coding	2.06	2.053	4.686	1.24e-05	3.67e-05	2.451
KIF4A	ENSG00000090889	protein-coding	2.059	2.06	8.645	5.83e-13	7.34e-12	18.998
CLSTN2	ENSG00000158258	protein-coding	2.058	-2.817	4.842	6.28e-06	1.96e-05	3.058
DDIT4	ENSG00000168209	protein-coding	2.056	-0.94	8.835	2.06e-13	2.92e-12	20.014
DTL	ENSG00000143476	protein-coding	2.054	1.634	7.354	1.57e-10	1.17e-09	13.447
HGFAC	ENSG00000109758	protein-coding	2.05	0.522	6.423	1.01e-08	5.21e-08	9.356
EZH2	ENSG00000106462	protein-coding	2.047	2.137	9.564	7.79e-15	1.6e-13	23.262
SPAG4	ENSG00000061656	protein-coding	2.046	0.203	10.086	7.6e-16	2.04e-14	25.571
XAGE3	ENSG00000171402	protein-coding	2.043	0.953	6.264	6.45e-08	2.86e-07	7.795
BRICD5	ENSG00000182685	protein-coding	2.042	0.942	13.077	1.89e-21	2.41e-19	38.384
SYCN	ENSG00000179751	protein-coding	2.04	-0.688	13.21	1.09e-21	1.47e-19	38.93
ACSM2B	ENSG00000066813	protein-coding	2.04	1.11	6.212	2.3e-08	1.11e-07	8.534
CDCA2	ENSG00000184661	protein-coding	2.039	1.559	5.572	1.44e-06	5.01e-06	4.873
RAPH1	ENSG00000173166	protein-coding	2.035	1.319	8.752	2.98e-13	4.04e-12	19.647
SAMD1	ENSG00000141858	protein-coding	2.034	-0.389	10.85	2.59e-17	1.01e-15	28.927
AADAC	ENSG00000114771	protein-coding	2.033	0.604	4.219	0.000128	0.000319	0.53
FANCI	ENSG00000140525	protein-coding	2.031	0.893	7.901	1.36e-11	1.26e-10	15.862
KIFC1	ENSG00000237649	protein-coding	2.031	1.467	7.715	3.14e-11	2.65e-10	15.037
HBG1	ENSG00000213934	protein-coding	2.029	-1.565	4.216	6.57e-05	0.000171	0.794
LRRC2	ENSG00000163827	protein-coding	2.028	2.9	4.979	3.67e-06	1.19e-05	3.577
GDI1	ENSG00000203879	protein-coding	2.027	0.536	12.836	5.16e-21	5.86e-19	37.387
HK2	ENSG00000159399	protein-coding	2.027	0.65	6.62	3.95e-09	2.2e-08	10.266
EFL1	ENSG00000140598	protein-coding	2.027	1.365	5.452	5.96e-07	2.23e-06	5.373
RCC1	ENSG00000180198	protein-coding	2.026	0.729	10.548	9.79e-17	3.33e-15	27.606
PDCD7	ENSG00000090470	protein-coding	2.026	-0.264	10.09	7.45e-16	2e-14	25.592
NMU	ENSG00000109255	protein-coding	2.023	0.517	5.725	1.85e-07	7.55e-07	6.506
CDV3	ENSG00000091527	protein-coding	2.018	0.029	9.403	1.6e-14	3.01e-13	22.547
LINGO1	ENSG00000169783	protein-coding	2.018	0.86	4.693	1.69e-05	4.88e-05	2.281
DSCAM-AS1	ENSG00000235123	ncRNA	2.017	-1.561	5.37	7.72e-07	2.83e-06	5.095
NGLY1	ENSG00000151092	protein-coding	2.014	-0.462	9.778	3e-15	6.81e-14	24.209
ATP6V1B1	ENSG00000116039	protein-coding	2.013	-0.09	6.466	7.71e-09	4.08e-08	9.609
CDCA8	ENSG00000134690	protein-coding	2.012	1.409	11.476	1.69e-18	9.79e-17	31.636
HMMR-AS1	ENSG00000251018	ncRNA	2.012	2.149	2.721	0.018	0.029	-3.147
PCDHGA2	ENSG00000081853	protein-coding	2.01	0.694	7.762	2.54e-11	2.2e-10	15.245
CENPT	ENSG00000102901	protein-coding	2.009	0.796	8.221	3.26e-12	3.49e-11	17.279
SSH1	ENSG00000084112	protein-coding	2.006	-0.049	12.71	8.72e-21	9.35e-19	36.866
SLC17A8	ENSG00000179520	protein-coding	2.006	0.697	2.331	0.048	0.073	-3.731
ZNF500	ENSG00000103199	protein-coding	2.005	0.311	8.963	1.16e-13	1.75e-12	20.586
CLVS1	ENSG00000177182	protein-coding	2.002	1.068	2.548	0.027	0.043	-3.572
RNF19B	ENSG00000116514	protein-coding	1.999	0.113	8.123	5.05e-12	5.17e-11	16.844
TRIP13	ENSG00000071539	protein-coding	1.996	1.375	5.111	1.15e-05	3.44e-05	3
MT3	ENSG00000087250	protein-coding	1.995	-0.553	6.245	1.99e-08	9.73e-08	8.676
ATAD5	ENSG00000176208	protein-coding	1.993	1.956	9.376	2.29e-14	4.09e-13	22.215
GPR157	ENSG00000180758	protein-coding	1.99	-1.297	8.812	2.28e-13	3.2e-12	19.912
EPB42	ENSG00000166947	protein-coding	1.989	-0.439	8.245	7.18e-12	7.08e-11	16.594
DENND6B	ENSG00000205593	protein-coding	1.987	0.194	9.643	5.49e-15	1.18e-13	23.61
TNRC6C-AS1	ENSG00000204282	ncRNA	1.987	0.74	8.549	7.45e-13	9.14e-12	18.74
NUF2	ENSG00000143228	protein-coding	1.987	3.624	7.373	1.44e-10	1.08e-09	13.534
DNAH11	ENSG00000105877	protein-coding	1.987	-1.385	4.692	1.12e-05	3.35e-05	2.499
EXOSC6	ENSG00000223496	protein-coding	1.982	0.395	7.661	9.1e-11	7.06e-10	14.085
CATSPERD	ENSG00000174898	protein-coding	1.982	0.808	3.212	0.004	0.008	-2.318
GINS4	ENSG00000147536	protein-coding	1.981	-1.68	7.263	2.34e-10	1.67e-09	13.052
FAM20C	ENSG00000177706	protein-coding	1.979	0.088	9.489	1.09e-14	2.14e-13	22.929
NSD3	ENSG00000147548	protein-coding	1.979	0.372	8.117	6.08e-12	6.11e-11	16.682
USP42	ENSG00000106346	protein-coding	1.978	0.156	9.964	1.3e-15	3.29e-14	25.035
SGK2	ENSG00000101049	protein-coding	1.978	0.601	6.669	3.35e-09	1.89e-08	10.437
ONECUT2	ENSG00000119547	protein-coding	1.975	2.7	4.882	5.38e-06	1.7e-05	3.208
ACMSD	ENSG00000153086	protein-coding	1.97	1.043	2.486	0.025	0.041	-3.694
CYP26A1	ENSG00000095596	protein-coding	1.968	1.178	4.339	4.87e-05	0.00013	1.176
PLOD2	ENSG00000152952	protein-coding	1.967	0.713	8.226	3.18e-12	3.42e-11	17.301
SMKR1	ENSG00000240204	protein-coding	1.966	2.214	5.628	2.68e-07	1.06e-06	6.128
AMBP	ENSG00000106927	protein-coding	1.966	-0.216	4.704	1.1e-05	3.3e-05	2.525
HAO2	ENSG00000116882	protein-coding	1.965	1.036	3.214	0.005	0.009	-2.328
NRP1	ENSG00000099250	protein-coding	1.963	0.449	7.608	5.06e-11	4.1e-10	14.566
FNDC1	ENSG00000164694	protein-coding	1.963	-0.389	6.548	5.42e-09	2.95e-08	9.956
SEPTIN3	ENSG00000100167	protein-coding	1.963	0.853	4.016	0.000743	0.002	-0.575
ANKRD13B	ENSG00000198720	protein-coding	1.962	0.448	10.854	2.55e-17	1e-15	28.942
H3C7	ENSG00000277775	protein-coding	1.962	0.991	7.224	2.79e-10	1.97e-09	12.879
ZMYND10	ENSG00000004838	protein-coding	1.961	0.801	9.669	4.88e-15	1.06e-13	23.725
MAGEA4	ENSG00000147381	protein-coding	1.956	0.703	3.266	0.003	0.005	-2.143
C4orf48	ENSG00000243449	protein-coding	1.955	0.933	9.712	4.03e-15	8.87e-14	23.917
HPR	ENSG00000261701	protein-coding	1.953	-1.147	3.581	0.000589	0.001	-1.295
CDCA3	ENSG00000111665	protein-coding	1.952	1.273	9.574	7.47e-15	1.54e-13	23.303
CYP11B2	ENSG00000179142	protein-coding	1.949	0.797	2.227	0.044	0.067	-4.132
ALAS2	ENSG00000158578	protein-coding	1.947	-1.879	9.426	1.45e-14	2.75e-13	22.648
C5orf58	ENSG00000234511	protein-coding	1.947	1.032	7.726	2.98e-11	2.53e-10	15.088
RNU12	ENSG00000276027	snRNA	1.945	4.91	7.13	4.23e-10	2.87e-09	12.469
ANO3	ENSG00000134343	protein-coding	1.945	1.278	4.769	2.74e-05	7.61e-05	2.097
MCM10	ENSG00000065328	protein-coding	1.943	1.65	5.765	2.36e-07	9.46e-07	6.355
NBPF9	ENSG00000269713	protein-coding	1.942	0.462	8.741	3.13e-13	4.22e-12	19.599
DSCR9	ENSG00000230366	ncRNA	1.941	1.459	4.845	1.23e-05	3.64e-05	2.682
AHSG	ENSG00000145192	protein-coding	1.941	0.602	4.448	3.82e-05	0.000104	1.476
SCN2A	ENSG00000136531	protein-coding	1.939	1.732	4.383	8.26e-05	0.000212	1.012
TSBP1	ENSG00000204296	protein-coding	1.938	1.367	2.255	0.041	0.063	-4.095
CHTF18	ENSG00000127586	protein-coding	1.935	1.588	10.904	2.04e-17	8.39e-16	29.163
LINC00205	ENSG00000223768	ncRNA	1.935	0.066	9.578	7.34e-15	1.52e-13	23.322
TLE1	ENSG00000196781	protein-coding	1.934	0.693	6.651	3.45e-09	1.94e-08	10.4
HSP90AA1	ENSG00000080824	protein-coding	1.933	1.167	7.804	2.11e-11	1.86e-10	15.43
MELTF-AS1	ENSG00000228109	ncRNA	1.932	1.231	10.348	2.37e-16	7.27e-15	26.73
CENPI	ENSG00000102384	protein-coding	1.932	0.337	5.375	1.87e-05	5.35e-05	2.856
RSPH10B	ENSG00000155026	protein-coding	1.929	1.381	6.895	2.2e-09	1.28e-08	10.947
MAGEA12	ENSG00000213401	protein-coding	1.929	0.976	3.876	0.000322	0.000751	-0.446
NAV1	ENSG00000134369	protein-coding	1.928	0.307	9.471	1.18e-14	2.29e-13	22.849
KCNQ1DN	ENSG00000237941	ncRNA	1.927	0.392	2.986	0.008	0.015	-2.794
AURKA	ENSG00000087586	protein-coding	1.926	1.195	9.463	1.23e-14	2.37e-13	22.812
RGS11	ENSG00000076344	protein-coding	1.924	0.233	6.666	3.24e-09	1.84e-08	10.462
NEU4	ENSG00000204099	protein-coding	1.924	0.285	6.317	1.65e-08	8.21e-08	8.879
TPH2	ENSG00000139287	protein-coding	1.922	0.958	3.903	0.000886	0.002	-0.759
TSPY3	ENSG00000228927	protein-coding	1.916	1.343	3.019	0.006	0.011	-2.725
CD3EAP	ENSG00000117877	protein-coding	1.915	0.566	9.371	1.85e-14	3.41e-13	22.404
SENP5	ENSG00000119231	protein-coding	1.913	0.691	12.099	1.16e-19	9.39e-18	34.297
SLC51B	ENSG00000186198	protein-coding	1.912	1.497	4.095	0.000101	0.000256	0.379
FUT3	ENSG00000171124	protein-coding	1.911	-2.803	4.629	1.42e-05	4.17e-05	2.265
FNBP1L	ENSG00000137942	protein-coding	1.909	0.561	11.957	2.13e-19	1.6e-17	33.695
SERPINA6	ENSG00000170099	protein-coding	1.909	1.14	7.497	8.29e-11	6.48e-10	14.077
SCD	ENSG00000099194	protein-coding	1.909	0.359	7.273	2.25e-10	1.61e-09	13.091
SOX4	ENSG00000124766	protein-coding	1.904	0.419	7.692	3.47e-11	2.91e-10	14.938
EGLN3	ENSG00000129521	protein-coding	1.901	-1.033	6.508	6.43e-09	3.44e-08	9.788
ZNF605	ENSG00000196458	protein-coding	1.899	0.291	7.595	6.56e-11	5.21e-10	14.332
ERICH3	ENSG00000178965	protein-coding	1.895	2.639	2.614	0.013	0.023	-3.683
ATP13A4	ENSG00000127249	protein-coding	1.894	0.183	3.791	0.003	0.005	-1.361
MXD3	ENSG00000213347	protein-coding	1.893	0.804	7.071	7.72e-10	4.96e-09	11.932
PIF1	ENSG00000140451	protein-coding	1.892	1.127	8.33	1.99e-12	2.24e-11	17.767
FBXL6	ENSG00000182325	protein-coding	1.891	0.631	11.489	1.6e-18	9.33e-17	31.692
SDR16C5	ENSG00000170786	protein-coding	1.886	0.647	3.694	0.000796	0.002	-1.008
GINS1	ENSG00000101003	protein-coding	1.885	0.91	7.018	7.72e-10	4.96e-09	11.889
SH2B2	ENSG00000160999	protein-coding	1.884	0.177	12.26	5.85e-20	5.06e-18	34.977
EIF4G3	ENSG00000075151	protein-coding	1.881	0.836	10.149	5.75e-16	1.58e-14	25.849
KCNMB2-AS1	ENSG00000237978	ncRNA	1.881	2.704	2.351	0.03	0.048	-3.858
DUSP7	ENSG00000164086	protein-coding	1.88	0.768	5.99	5.89e-08	2.63e-07	7.611
SOCS7	ENSG00000274211	protein-coding	1.879	0.319	10.147	6.66e-16	1.81e-14	25.711
KNTC1	ENSG00000184445	protein-coding	1.878	1.581	13.703	1.44e-22	2.31e-20	40.941
ZNF587	ENSG00000198466	protein-coding	1.878	-0.098	10.73	4.39e-17	1.64e-15	28.402
ASB17	ENSG00000154007	protein-coding	1.878	0.279	2.277	0.04	0.062	-3.995
F2RL3	ENSG00000127533	protein-coding	1.877	-1.145	9.929	1.53e-15	3.79e-14	24.877
FN1	ENSG00000115414	protein-coding	1.876	-0.417	6.796	1.84e-09	1.09e-08	11.019
SLC5A3	ENSG00000198743	protein-coding	1.872	0.189	7.179	3.4e-10	2.36e-09	12.684
CDK1	ENSG00000170312	protein-coding	1.871	1.829	5.615	2.82e-07	1.12e-06	6.077
COLEC11	ENSG00000118004	protein-coding	1.868	0.667	6.66	3.33e-09	1.88e-08	10.436
SLC9A1	ENSG00000090020	protein-coding	1.866	-0.978	8.532	8.79e-13	1.06e-11	18.584
PABPC1L	ENSG00000101104	protein-coding	1.864	1.337	8.563	7e-13	8.66e-12	18.802
GRIN3A	ENSG00000198785	protein-coding	1.864	0.592	2.948	0.004	0.008	-3.128
CRKL	ENSG00000099942	protein-coding	1.863	-0.016	8.431	1.27e-12	1.48e-11	18.214
TMEM145	ENSG00000167619	protein-coding	1.86	0.603	7.242	2.57e-10	1.83e-09	12.96
BDP1	ENSG00000145734	protein-coding	1.857	1.648	9.045	8e-14	1.26e-12	20.952
EXO1	ENSG00000174371	protein-coding	1.853	1.761	8.11	5.35e-12	5.44e-11	16.788
HERC2	ENSG00000128731	protein-coding	1.852	0.82	8.612	5.6e-13	7.08e-12	19.023
NPC1L1	ENSG00000015520	protein-coding	1.852	0.137	8.577	6.55e-13	8.17e-12	18.867
GP1BB	ENSG00000203618	protein-coding	1.851	0.536	8.086	5.95e-12	5.99e-11	16.682
COL20A1	ENSG00000101203	protein-coding	1.851	0.673	6.658	3.51e-09	1.98e-08	10.389
ATP4A	ENSG00000105675	protein-coding	1.85	0.348	4.814	1.2e-05	3.56e-05	2.657
PLK1	ENSG00000166851	protein-coding	1.849	1.204	9.431	1.42e-14	2.7e-13	22.669
GOLGA8F	ENSG00000153684	protein-coding	1.849	1.971	4.066	0.000128	0.000319	0.246
CTAG1A	ENSG00000268651	protein-coding	1.849	-0.571	3.516	0.000734	0.002	-1.488
SERPINA7	ENSG00000123561	protein-coding	1.848	1.054	3.863	0.000582	0.001	-0.625
B3GNT4	ENSG00000176383	protein-coding	1.845	-0.075	7.166	4.04e-10	2.76e-09	12.528
PURPL	ENSG00000250337	ncRNA	1.844	2.041	2.852	0.007	0.013	-3.11
H1-6	ENSG00000187475	protein-coding	1.843	2.117	4.113	0.00016	0.000391	0.262
SLC22A18AS	ENSG00000254827	protein-coding	1.842	0.808	7.835	1.84e-11	1.64e-10	15.568
VARS2	ENSG00000137411	protein-coding	1.84	0.568	13.396	5.04e-22	7.38e-20	39.694
CASC2	ENSG00000177640	ncRNA	1.837	1.748	8.071	6.36e-12	6.37e-11	16.617
TRPM2	ENSG00000142185	protein-coding	1.837	1.722	6.27	1.79e-08	8.83e-08	8.779
LINC00314	ENSG00000178457	ncRNA	1.837	0.679	2.553	0.022	0.036	-3.508
CNBD1	ENSG00000176571	protein-coding	1.837	0.308	2.681	0.032	0.05	-3.366
AGO2	ENSG00000123908	protein-coding	1.836	0.148	15.28	2.71e-25	7.76e-23	47.156
DNMT3B	ENSG00000088305	protein-coding	1.836	1.079	10.889	2.18e-17	8.86e-16	29.098
CELF1	ENSG00000149187	protein-coding	1.836	0.482	10.449	1.52e-16	4.92e-15	27.17
DLEU7	ENSG00000186047	protein-coding	1.835	0.884	4.192	8.94e-05	0.000228	0.634
URM1	ENSG00000167118	protein-coding	1.834	0.703	10.618	7.2e-17	2.54e-15	27.912
KAT6A	ENSG00000083168	protein-coding	1.834	0.553	9.438	1.37e-14	2.62e-13	22.703
DEPDC1	ENSG00000024526	protein-coding	1.833	-0.724	8.72	3.45e-13	4.6e-12	19.504
OVOL1	ENSG00000172818	protein-coding	1.833	0.016	7.422	1.16e-10	8.82e-10	13.745
FGF11	ENSG00000161958	protein-coding	1.832	0.396	2.67	0.02	0.034	-3.257
CDC20	ENSG00000117399	protein-coding	1.831	0.759	9.475	1.16e-14	2.26e-13	22.868
TLR9	ENSG00000239732	protein-coding	1.831	-0.33	7.67	4.1e-11	3.39e-10	14.78
TP53TG3HP	ENSG00000269622	pseudo	1.831	1.021	3.679	0.001	0.002	-1.085
GUCY2C	ENSG00000070019	protein-coding	1.831	1.359	2.438	0.024	0.039	-3.832
MYBL2	ENSG00000101057	protein-coding	1.83	1.033	8.767	2.8e-13	3.82e-12	19.711
TMEM97	ENSG00000109084	protein-coding	1.829	1.032	10.274	3.3e-16	9.76e-15	26.401
CCDC144A	ENSG00000170160	protein-coding	1.829	3.692	7.221	2.83e-10	1.99e-09	12.865
EP400	ENSG00000183495	protein-coding	1.828	0.154	8.438	1.23e-12	1.44e-11	18.246
FLCN	ENSG00000154803	protein-coding	1.827	0.414	13.324	6.79e-22	9.64e-20	39.399
AAK1	ENSG00000115977	protein-coding	1.827	0.603	7.463	9.64e-11	7.44e-10	13.928
BPIFA4P	ENSG00000183566	pseudo	1.826	1.647	3.009	0.007	0.013	-2.716
STX1A	ENSG00000106089	protein-coding	1.823	0.563	11.554	1.2e-18	7.25e-17	31.974
SKA3	ENSG00000165480	protein-coding	1.823	3.192	5.982	6.1e-08	2.71e-07	7.578
ZNF445	ENSG00000185219	protein-coding	1.821	0.653	5.671	6.04e-07	2.26e-06	5.584
LMNB2	ENSG00000176619	protein-coding	1.82	0.473	10.94	1.75e-17	7.41e-16	29.317
HTR5A	ENSG00000157219	protein-coding	1.82	0.58	2.622	0.015	0.026	-3.584
CSE1L-AS1	ENSG00000227431	ncRNA	1.819	2.598	6.776	2e-09	1.18e-08	10.935
ANKRD30BP3	ENSG00000230501	pseudo	1.818	1.211	2.327	0.042	0.065	-3.836
NBPF10	ENSG00000271425	protein-coding	1.817	0.193	8.264	2.67e-12	2.92e-11	17.474
LPIN1	ENSG00000134324	protein-coding	1.816	-1.243	7.242	2.57e-10	1.83e-09	12.96
HSPA6	ENSG00000173110	protein-coding	1.812	1.496	5.639	2.56e-07	1.02e-06	6.172
LMNB1	ENSG00000113368	protein-coding	1.811	0.302	7.494	8.42e-11	6.57e-10	14.062
PACSIN1	ENSG00000124507	protein-coding	1.81	0.502	7.469	9.42e-11	7.28e-10	13.951
LINC01792	ENSG00000237166	ncRNA	1.808	1.204	6.357	4.26e-08	1.95e-07	8.161
REN	ENSG00000143839	protein-coding	1.808	0.116	4.929	5.01e-05	0.000133	1.874
STX16	ENSG00000124222	protein-coding	1.807	0.934	11.023	1.21e-17	5.47e-16	29.681
SECISBP2L	ENSG00000138593	protein-coding	1.807	0.591	8.219	3.28e-12	3.5e-11	17.273
MAP3K10	ENSG00000130758	protein-coding	1.806	0.301	10.879	2.28e-17	9.18e-16	29.054
TMEM249	ENSG00000261587	protein-coding	1.806	1.325	9.633	5.72e-15	1.22e-13	23.569
OSBP	ENSG00000110048	protein-coding	1.806	0.417	8.456	1.13e-12	1.34e-11	18.326
TCAM1P	ENSG00000240280	pseudo	1.806	1.293	2.686	0.013	0.022	-3.465
UPF3B	ENSG00000125351	protein-coding	1.805	2.03	10.489	1.27e-16	4.22e-15	27.347
ASCC3	ENSG00000112249	protein-coding	1.805	0.103	9.575	7.44e-15	1.54e-13	23.308
GIGYF1	ENSG00000146830	protein-coding	1.805	1.316	8.392	1.51e-12	1.73e-11	18.043
AHRR	ENSG00000063438	protein-coding	1.804	0.441	5.367	1.41e-06	4.94e-06	4.673
CDC6	ENSG00000094804	protein-coding	1.802	1.432	9.74	3.54e-15	7.92e-14	24.044
GEMIN5	ENSG00000082516	protein-coding	1.801	0.089	11.071	9.83e-18	4.56e-16	29.889
LMO7DN	ENSG00000178734	ncRNA	1.801	1.016	3.531	0.000987	0.002	-1.394
POP1	ENSG00000104356	protein-coding	1.795	0.245	8.849	1.93e-13	2.76e-12	20.08
DAO	ENSG00000110887	protein-coding	1.794	1.282	2.818	0.01	0.018	-3.154
ANKIB1	ENSG00000001629	protein-coding	1.793	0.644	8.601	5.89e-13	7.41e-12	18.972
NR1I2	ENSG00000144852	protein-coding	1.793	1.492	3.135	0.005	0.009	-2.477
DNAJC30	ENSG00000176410	protein-coding	1.792	0.488	9.415	1.52e-14	2.88e-13	22.597
UCN	ENSG00000163794	protein-coding	1.792	1.232	8.584	6.35e-13	7.96e-12	18.898
NSD2	ENSG00000109685	protein-coding	1.792	0.913	6.484	3.06e-08	1.44e-07	8.519
SMARCA4	ENSG00000127616	protein-coding	1.792	1.238	5.379	7.44e-07	2.73e-06	5.131
OXTR	ENSG00000180914	protein-coding	1.791	0.908	7.748	2.71e-11	2.32e-10	15.184
GNPTAB	ENSG00000111670	protein-coding	1.789	-1.047	8.723	3.4e-13	4.54e-12	19.517
SNCB	ENSG00000074317	protein-coding	1.789	0.791	8.713	3.55e-13	4.72e-12	19.473
CAPN15	ENSG00000103326	protein-coding	1.789	0.802	6.906	1.14e-09	7.05e-09	11.495
SLC45A4	ENSG00000022567	protein-coding	1.788	1.026	5.051	2.77e-06	9.2e-06	3.85
SNRNP48	ENSG00000168566	protein-coding	1.787	0.496	8.794	2.48e-13	3.44e-12	19.832
C7orf50	ENSG00000146540	protein-coding	1.786	-0.088	11.556	1.19e-18	7.21e-17	31.983
NPIPB5	ENSG00000243716	protein-coding	1.786	1.306	8.092	5.79e-12	5.85e-11	16.71
TUBB3	ENSG00000258947	protein-coding	1.784	0.08	6.112	3.52e-08	1.64e-07	8.118
SMC1B	ENSG00000077935	protein-coding	1.784	1.552	4.927	1.35e-05	3.98e-05	2.714
CCNA2	ENSG00000145386	protein-coding	1.783	1.262	8.013	8.27e-12	8.05e-11	16.356
MIGA2	ENSG00000148343	protein-coding	1.781	0.361	10.26	3.5e-16	1.03e-14	26.342
PCDHGB3	ENSG00000262209	protein-coding	1.781	1.751	4.839	1.57e-05	4.56e-05	2.512
GAPDHP62	ENSG00000251013	pseudo	1.779	0.772	9.424	1.46e-14	2.77e-13	22.639
HMGA1	ENSG00000137309	protein-coding	1.778	0.851	7.91	1.41e-11	1.29e-10	15.835
ATAD3B	ENSG00000160072	protein-coding	1.778	-1.162	7.679	3.68e-11	3.07e-10	14.88
CTNNA3	ENSG00000183230	protein-coding	1.778	0.909	4.147	0.000284	0.000669	0.083
NBPF19	ENSG00000271383	protein-coding	1.777	0.148	8.084	6.01e-12	6.05e-11	16.673
TCF15	ENSG00000125878	protein-coding	1.777	0.273	8.011	8.33e-12	8.09e-11	16.349
WDR90	ENSG00000161996	protein-coding	1.776	-0.188	9.357	1.97e-14	3.61e-13	22.34
BORCS8	ENSG00000254901	protein-coding	1.775	0.724	9.606	6.47e-15	1.36e-13	23.446
PROSER3	ENSG00000167595	protein-coding	1.774	-0.334	9.088	6.6e-14	1.06e-12	21.142
H4C1	ENSG00000278637	protein-coding	1.774	1.511	5.363	8.33e-07	3.03e-06	5.033
CCDC158	ENSG00000163749	protein-coding	1.772	1.416	3.238	0.002	0.005	-2.25
SLCO6A1	ENSG00000205359	protein-coding	1.772	2.028	2.381	0.041	0.063	-3.762
TRA2B	ENSG00000136527	protein-coding	1.771	0.637	9.387	1.72e-14	3.21e-13	22.474
ZNF785	ENSG00000197162	protein-coding	1.771	-0.374	6.554	5.27e-09	2.88e-08	9.983
NEIL3	ENSG00000109674	protein-coding	1.771	1.137	3.763	0.001	0.002	-1.042
POLD1	ENSG00000062822	protein-coding	1.77	0.52	12.628	1.23e-20	1.27e-18	36.522
LOC105370792	ENSG00000174171	ncRNA	1.77	0.154	6.481	7.54e-09	4e-08	9.637
PTGIR	ENSG00000160013	protein-coding	1.77	0.025	6.213	2.28e-08	1.1e-07	8.542
GAGE2C	ENSG00000236362	protein-coding	1.77	0.585	5.652	2.57e-07	1.03e-06	6.181
TXLNA	ENSG00000084652	protein-coding	1.768	0.477	10.404	1.85e-16	5.82e-15	26.974
CCDC30	ENSG00000186409	protein-coding	1.768	1.521	7.525	7.32e-11	5.77e-10	14.201
MTRNR2L6	ENSG00000270672	protein-coding	1.768	0.588	6.84	1.51e-09	9.16e-09	11.212
SERPINA10	ENSG00000140093	protein-coding	1.768	0.567	5.514	7.27e-07	2.68e-06	5.293
REG1A	ENSG00000115386	protein-coding	1.768	-0.576	3.595	0.000566	0.001	-1.251
KDM5C	ENSG00000126012	protein-coding	1.766	0.629	12.952	3.18e-21	3.87e-19	37.868
C1QTNF12	ENSG00000184163	protein-coding	1.766	0.91	9.663	5e-15	1.08e-13	23.702
RBIS	ENSG00000176731	protein-coding	1.764	1.378	8.609	5.68e-13	7.16e-12	19.009
NBPF3	ENSG00000142794	protein-coding	1.763	0.165	8.22	3.27e-12	3.49e-11	17.275
ALCAM	ENSG00000170017	protein-coding	1.763	1.436	7.956	1.07e-11	1e-10	16.104
TMEM139	ENSG00000178826	protein-coding	1.762	2.43	4.964	3.98e-06	1.29e-05	3.505
FGF23	ENSG00000118972	protein-coding	1.761	0.518	3.738	0.000581	0.001	-0.889
POLD3	ENSG00000077514	protein-coding	1.76	-0.019	8.657	4.58e-13	5.91e-12	19.221
TXLNG	ENSG00000086712	protein-coding	1.758	0.548	8.969	1.13e-13	1.71e-12	20.612
CCDC137	ENSG00000185298	protein-coding	1.757	0.026	10.049	8.96e-16	2.35e-14	25.408
SMG1	ENSG00000157106	protein-coding	1.755	0.734	12.517	1.97e-20	1.93e-18	36.058
TRAF2	ENSG00000127191	protein-coding	1.755	0.046	12.396	3.28e-20	3.03e-18	35.55
SFSWAP	ENSG00000061936	protein-coding	1.755	0.276	9.311	2.42e-14	4.31e-13	22.136
TMEM132A	ENSG00000006118	protein-coding	1.755	0.626	9.309	2.44e-14	4.34e-13	22.128
PKD1P6-NPIPP1	ENSG00000270580	pseudo	1.755	-0.969	8.265	2.67e-12	2.92e-11	17.475
DSG1	ENSG00000134760	protein-coding	1.754	1.194	2.921	0.015	0.026	-2.963
PHF2	ENSG00000197724	protein-coding	1.753	-0.177	7.456	9.94e-11	7.65e-10	13.898
TBX1	ENSG00000184058	protein-coding	1.753	0.646	5.05	2.79e-06	9.23e-06	3.846
CISH	ENSG00000114737	protein-coding	1.75	0.492	4.503	2.28e-05	6.45e-05	1.809
LINC01114	ENSG00000234177	ncRNA	1.75	1.333	3.317	0.002	0.003	-2.037
CABIN1	ENSG00000099991	protein-coding	1.749	0.202	8.554	7.28e-13	8.95e-12	18.763
PM20D1	ENSG00000162877	protein-coding	1.749	0.286	4.848	5.05e-05	0.000134	1.793
AGT	ENSG00000135744	protein-coding	1.748	-1.234	5.135	1.98e-06	6.74e-06	4.178
PEX6	ENSG00000124587	protein-coding	1.747	0.12	9.2	3.99e-14	6.8e-13	21.642
KIF16B	ENSG00000089177	protein-coding	1.747	0.449	6.276	1.75e-08	8.63e-08	8.804
MFSD4B	ENSG00000173214	protein-coding	1.746	-0.627	9.958	1.34e-15	3.36e-14	25.008
GATAD2A	ENSG00000167491	protein-coding	1.745	0.05	11.451	1.88e-18	1.07e-16	31.529
MYBL1	ENSG00000185697	protein-coding	1.745	0.843	5.262	1.34e-06	4.71e-06	4.601
TNPO2	ENSG00000105576	protein-coding	1.743	-0.212	9.765	3.18e-15	7.16e-14	24.153
LRP8	ENSG00000157193	protein-coding	1.743	1.347	6.838	1.53e-09	9.23e-09	11.204
MAGEA10	ENSG00000124260	protein-coding	1.742	0.608	4.004	0.000348	0.000806	-0.178
GOLGA6L10	ENSG00000278662	protein-coding	1.741	0.183	6.242	2.02e-08	9.87e-08	8.661
TEKT4	ENSG00000163060	protein-coding	1.74	0.715	6.931	1.02e-09	6.37e-09	11.602
SAXO1	ENSG00000155875	protein-coding	1.74	0.886	3.467	0.004	0.008	-1.935
CAMSAP1	ENSG00000130559	protein-coding	1.738	-0.165	7.908	1.32e-11	1.22e-10	15.893
KIF3B	ENSG00000101350	protein-coding	1.733	0.381	10.232	3.97e-16	1.15e-14	26.216
LSM12	ENSG00000161654	protein-coding	1.733	0.34	10.012	1.06e-15	2.72e-14	25.246
KIF15	ENSG00000163808	protein-coding	1.732	2.802	6.664	3.27e-09	1.85e-08	10.454
AKAP8L	ENSG00000011243	protein-coding	1.731	-0.242	11.346	2.97e-18	1.6e-16	31.078
SLC2A6	ENSG00000160326	protein-coding	1.731	-0.769	8.049	7.02e-12	6.93e-11	16.519
KIFC2	ENSG00000167702	protein-coding	1.73	1.962	11.42	2.15e-18	1.2e-16	31.396
RNF208	ENSG00000212864	protein-coding	1.729	-0.121	11.352	2.9e-18	1.57e-16	31.102
UBAP2L	ENSG00000143569	protein-coding	1.729	0.129	7.251	2.63e-10	1.86e-09	12.946
RAB24	ENSG00000169228	protein-coding	1.727	1.288	10.934	1.8e-17	7.54e-16	29.29
RAB11FIP1	ENSG00000156675	protein-coding	1.727	0.51	3.577	0.001	0.003	-1.299
LINC00308	ENSG00000184856	ncRNA	1.725	1.083	3.216	0.003	0.005	-2.268
ALS2	ENSG00000003393	protein-coding	1.724	0.615	5.681	8.18e-07	2.98e-06	5.389
TLCD3B	ENSG00000149926	protein-coding	1.723	0.737	10.571	8.86e-17	3.06e-15	27.706
SPEN	ENSG00000065526	protein-coding	1.723	0.298	8.682	4.1e-13	5.36e-12	19.332
NBPF11	ENSG00000263956	protein-coding	1.723	0.173	8.033	7.54e-12	7.42e-11	16.448
HOXC9	ENSG00000180806	protein-coding	1.718	-0.628	3.443	0.000924	0.002	-1.718
PVT1	ENSG00000249859	ncRNA	1.717	0.713	11.091	9e-18	4.22e-16	29.976
APOA1	ENSG00000118137	protein-coding	1.717	-0.465	5.46	5.49e-07	2.06e-06	5.434
ZSCAN18	ENSG00000121413	protein-coding	1.716	0.051	10.361	2.24e-16	6.9e-15	26.784
SLC20A2	ENSG00000168575	protein-coding	1.715	-0.971	8.046	7.14e-12	7.04e-11	16.502
PPP1R16A	ENSG00000160972	protein-coding	1.714	0.461	11.159	6.69e-18	3.22e-16	30.27
HNF1A	ENSG00000135100	protein-coding	1.713	0.558	3.66	0.000453	0.001	-1.047
LINC02210	ENSG00000204650	ncRNA	1.712	-0.004	9.552	8.22e-15	1.67e-13	23.209
MDM4	ENSG00000198625	protein-coding	1.711	0.711	9.016	9.11e-14	1.42e-12	20.823
ZBTB7B	ENSG00000160685	protein-coding	1.71	0.25	8.161	4.25e-12	4.41e-11	17.015
MCRIP2	ENSG00000172366	protein-coding	1.709	0.619	11.268	4.18e-18	2.13e-16	30.739
HOXA10	ENSG00000253293	protein-coding	1.709	1.198	4.906	4.9e-06	1.56e-05	3.298
RPL13P5	ENSG00000240370	pseudo	1.708	-0.175	8.774	2.71e-13	3.71e-12	19.743
GDF1	ENSG00000130283	protein-coding	1.707	-0.023	9.26	3.05e-14	5.3e-13	21.91
SPRR1A	ENSG00000169474	protein-coding	1.707	-2.979	4.154	8.21e-05	0.000211	0.58
KIF9-AS1	ENSG00000227398	ncRNA	1.706	0.529	9.896	1.77e-15	4.3e-14	24.731
HUWE1	ENSG00000086758	protein-coding	1.706	0.005	8.552	7.34e-13	9.02e-12	18.755
ANKRD30BL	ENSG00000163046	protein-coding	1.704	1.222	3.846	0.000738	0.002	-0.783
CCNK	ENSG00000090061	protein-coding	1.703	0.287	8.776	2.68e-13	3.68e-12	19.752
FAM215A	ENSG00000267496	ncRNA	1.7	0.152	9.793	2.8e-15	6.39e-14	24.278
PCDHGA12	ENSG00000253159	protein-coding	1.7	0.477	7.794	2.2e-11	1.93e-10	15.387
SLC16A3	ENSG00000141526	protein-coding	1.7	-1.507	6.759	2.16e-09	1.27e-08	10.861
SERTAD2	ENSG00000179833	protein-coding	1.697	0.23	8.927	1.36e-13	2.04e-12	20.425
PHTF2	ENSG00000006576	protein-coding	1.697	0.901	7.831	5.86e-11	4.69e-10	14.56
OTUD6B	ENSG00000155100	protein-coding	1.696	0.373	10.366	2.19e-16	6.75e-15	26.808
CASKIN2	ENSG00000177303	protein-coding	1.696	0.21	5.843	1.09e-07	4.66e-07	7.005
C1QTNF6	ENSG00000133466	protein-coding	1.694	0.712	7.86	1.64e-11	1.49e-10	15.677
SPP1	ENSG00000118785	protein-coding	1.694	1.205	4.681	1.17e-05	3.47e-05	2.458
CCDC187	ENSG00000260220	protein-coding	1.692	0.263	4.846	6.64e-06	2.07e-05	3.027
PAXBP1	ENSG00000159086	protein-coding	1.69	1.507	10.064	8.38e-16	2.22e-14	25.475
LOC102546299	ENSG00000241956	ncRNA	1.687	0.889	7.541	6.82e-11	5.39e-10	14.271
ADGRB1	ENSG00000181790	protein-coding	1.687	0.067	7.234	2.66e-10	1.89e-09	12.924
MGAT5B	ENSG00000167889	protein-coding	1.687	0.871	4.246	5.89e-05	0.000155	0.898
KHSRP	ENSG00000088247	protein-coding	1.686	0.176	8.566	6.88e-13	8.55e-12	18.819
FAM210A	ENSG00000177150	protein-coding	1.685	0.541	9.96	1.33e-15	3.34e-14	25.015
GHRLOS	ENSG00000240288	ncRNA	1.684	0.713	8.492	9.62e-13	1.15e-11	18.487
CEMIP2	ENSG00000135048	protein-coding	1.684	0.658	6.504	6.54e-09	3.5e-08	9.77
UBE2O	ENSG00000175931	protein-coding	1.682	0.37	11.186	5.97e-18	2.92e-16	30.385
OR5L2	ENSG00000205030	protein-coding	1.681	0.88	8.265	2.67e-12	2.91e-11	17.477
BCORL1	ENSG00000085185	protein-coding	1.68	-0.079	10.72	4.58e-17	1.69e-15	28.36
LIMD1	ENSG00000144791	protein-coding	1.68	-0.072	8.013	8.27e-12	8.05e-11	16.356
SAPCD2	ENSG00000186193	protein-coding	1.68	0.195	6.506	6.5e-09	3.48e-08	9.777
ADAM20	ENSG00000134007	protein-coding	1.68	1.087	6.054	4.66e-08	2.12e-07	7.848
REXO4	ENSG00000148300	protein-coding	1.679	0.089	10.566	9.05e-17	3.11e-15	27.685
CDKN3	ENSG00000100526	protein-coding	1.679	1.191	5.73	1.75e-07	7.2e-07	6.543
ZNF695	ENSG00000197472	protein-coding	1.678	1.942	5.88	1.38e-07	5.75e-07	6.876
SCNN1G	ENSG00000166828	protein-coding	1.673	-2.651	5.151	1.86e-06	6.38e-06	4.236
LINC00471	ENSG00000181798	ncRNA	1.671	1.407	5.146	2.33e-06	7.82e-06	4.091
CSAG4	ENSG00000242599	pseudo	1.669	0.958	6.175	2.69e-08	1.28e-07	8.381
VWA1	ENSG00000179403	protein-coding	1.668	-0.62	8.743	3.11e-13	4.2e-12	19.605
GARS1-DT	ENSG00000196295	ncRNA	1.668	1.34	5.413	6.8e-07	2.52e-06	5.238
PCDHB17P	ENSG00000255622	pseudo	1.668	1.214	4.406	7.41e-05	0.000192	1.092
SLC10A1	ENSG00000100652	protein-coding	1.667	1.088	4.304	5.2e-05	0.000138	1.058
MXD1	ENSG00000059728	protein-coding	1.662	0.461	6.686	2.97e-09	1.7e-08	10.546
LINC01619	ENSG00000257242	ncRNA	1.662	1.214	5.042	7.01e-06	2.17e-05	3.257
MCM3AP-AS1	ENSG00000215424	ncRNA	1.66	0.675	8.263	2.69e-12	2.93e-11	17.469
GUSBP1	ENSG00000183666	pseudo	1.66	-0.122	8.002	8.67e-12	8.36e-11	16.31
ARHGAP19	ENSG00000213390	protein-coding	1.66	0.198	7.022	7.18e-10	4.65e-09	11.953
TRIM52-AS1	ENSG00000248275	ncRNA	1.658	0.28	6.43	1.49e-08	7.48e-08	9.067
NADSYN1	ENSG00000172890	protein-coding	1.655	0.892	9.602	6.57e-15	1.38e-13	23.431
ZNF623	ENSG00000183309	protein-coding	1.654	0.727	8.707	3.66e-13	4.85e-12	19.444
NEURL1	ENSG00000107954	protein-coding	1.654	-0.595	6.164	2.82e-08	1.34e-07	8.333
PAXX	ENSG00000148362	protein-coding	1.653	0.665	10.565	9.08e-17	3.11e-15	27.681
MAGEC1	ENSG00000155495	protein-coding	1.653	1.958	5.445	6.13e-07	2.29e-06	5.339
CYHR1	ENSG00000187954	protein-coding	1.652	0.183	9.19	4.18e-14	7.07e-13	21.596
TRIM40	ENSG00000204614	protein-coding	1.652	0.168	3.669	0.002	0.004	-1.437
NTSR2	ENSG00000169006	protein-coding	1.652	0.77	3.447	0.002	0.005	-1.768
LARP1	ENSG00000155506	protein-coding	1.651	0.042	9.231	3.48e-14	5.99e-13	21.779
MSI2	ENSG00000153944	protein-coding	1.651	0.36	8.981	1.07e-13	1.64e-12	20.665
PTMA	ENSG00000187514	protein-coding	1.651	0.292	8.872	1.74e-13	2.51e-12	20.183
GOLGA8T	ENSG00000261247	protein-coding	1.651	0.428	7.527	7.25e-11	5.72e-10	14.21
NIPBL	ENSG00000164190	protein-coding	1.651	1.994	6.175	2.69e-08	1.28e-07	8.382
KCNG4	ENSG00000168418	protein-coding	1.65	1.603	3.766	0.000479	0.001	-0.775
ANKRD30BP2	ENSG00000224309	pseudo	1.65	1.761	2.735	0.01	0.018	-3.327
CSAG1	ENSG00000198930	protein-coding	1.648	-0.271	4.17	7.74e-05	0.0002	0.636
SEMA4F	ENSG00000135622	protein-coding	1.646	-0.421	9.107	6.06e-14	9.86e-13	21.228
LRFN4	ENSG00000173621	protein-coding	1.646	0.135	7.954	1.08e-11	1.01e-10	16.094
CHD7	ENSG00000171316	protein-coding	1.646	0.232	6.784	1.94e-09	1.14e-08	10.969
PPFIA1	ENSG00000131626	protein-coding	1.645	0.371	10.851	2.58e-17	1.01e-15	28.93
USP32P1	ENSG00000188933	pseudo	1.645	0.135	3.819	0.00027	0.000637	-0.529
NOS3	ENSG00000164867	protein-coding	1.644	-0.034	10.364	2.21e-16	6.81e-15	26.798
DDX10	ENSG00000178105	protein-coding	1.643	0.456	3.332	0.004	0.008	-2.069
PSMD8	ENSG00000099341	protein-coding	1.642	0.869	9.653	5.23e-15	1.13e-13	23.657
GSDMB	ENSG00000073605	protein-coding	1.641	0.677	9.634	5.7e-15	1.22e-13	23.572
SYNGAP1	ENSG00000197283	protein-coding	1.64	0.381	8.37	1.81e-12	2.06e-11	17.867
GPR35	ENSG00000178623	protein-coding	1.64	0.39	6.662	3.29e-09	1.86e-08	10.446
CMTM7	ENSG00000153551	protein-coding	1.639	-0.515	8.728	3.33e-13	4.46e-12	19.537
ASF1B	ENSG00000105011	protein-coding	1.638	0.769	9.187	4.23e-14	7.15e-13	21.584
SPATA33	ENSG00000167523	protein-coding	1.638	-0.084	6.657	3.36e-09	1.9e-08	10.425
GPRIN2	ENSG00000204175	protein-coding	1.638	-0.714	4.556	1.88e-05	5.37e-05	1.999
CT75	ENSG00000237732	ncRNA	1.638	1.001	2.341	0.03	0.048	-4.077
MAP3K9	ENSG00000006432	protein-coding	1.637	0.795	10.566	9.03e-17	3.11e-15	27.687
ANKRD13D	ENSG00000172932	protein-coding	1.636	0.002	13.306	7.32e-22	1.02e-19	39.324
PPP1R3F	ENSG00000049769	protein-coding	1.633	0.074	9.767	3.15e-15	7.11e-14	24.162
PPP4R4	ENSG00000119698	protein-coding	1.632	1.539	2.635	0.022	0.036	-3.316
H2AC17	ENSG00000278677	protein-coding	1.63	1.445	7.927	1.22e-11	1.13e-10	15.974
SPINDOC	ENSG00000168005	protein-coding	1.628	-0.165	10.878	2.3e-17	9.21e-16	29.046
PFDN2	ENSG00000143256	protein-coding	1.628	1.061	8.487	9.82e-13	1.17e-11	18.466
SCNN1B	ENSG00000168447	protein-coding	1.628	-1.891	5.817	1.22e-07	5.16e-07	6.897
ZSWIM8	ENSG00000214655	protein-coding	1.628	0.362	5.481	6.7e-07	2.48e-06	5.345
ABCA2	ENSG00000107331	protein-coding	1.627	0.237	10.025	9.94e-16	2.58e-14	25.306
GRM3	ENSG00000198822	protein-coding	1.627	0.489	2.729	0.01	0.018	-3.251
RHBDF2	ENSG00000129667	protein-coding	1.626	-0.167	7.633	4.53e-11	3.71e-10	14.674
TIGD5	ENSG00000179886	protein-coding	1.625	0.031	12.243	6.28e-20	5.41e-18	34.907
ARMC12	ENSG00000157343	protein-coding	1.625	1.255	7.698	3.63e-11	3.03e-10	14.901
WASHC1	ENSG00000181404	protein-coding	1.624	0.981	6.936	9.96e-10	6.25e-09	11.624
TBX6	ENSG00000149922	protein-coding	1.623	-1.025	7.513	8.26e-11	6.46e-10	14.088
KIF23	ENSG00000137807	protein-coding	1.623	2.129	6.551	5.34e-09	2.91e-08	9.97
CASP10	ENSG00000003400	protein-coding	1.623	0.196	5.706	1.99e-07	8.12e-07	6.431
OR12D2	ENSG00000280236	protein-coding	1.623	0.204	2.378	0.034	0.052	-3.894
MKNK2	ENSG00000099875	protein-coding	1.622	-0.619	9.819	2.49e-15	5.77e-14	24.393
DLGAP2	ENSG00000198010	protein-coding	1.622	1.513	2.41	0.027	0.043	-3.828
TTC21A	ENSG00000168026	protein-coding	1.621	1.3	8.88	1.68e-13	2.44e-12	20.218
ARID3A	ENSG00000116017	protein-coding	1.621	0.43	6.618	4e-09	2.23e-08	10.255
ELOA3	ENSG00000274744	protein-coding	1.621	0.626	6.363	4.17e-08	1.91e-07	8.186
H4C7	ENSG00000275663	protein-coding	1.618	-0.273	4.289	0.000501	0.001	-0.061
PARN	ENSG00000140694	protein-coding	1.617	0.064	10.732	4.35e-17	1.62e-15	28.412
APC2	ENSG00000115266	protein-coding	1.617	-0.501	5.127	2.05e-06	6.94e-06	4.146
CEP55	ENSG00000138180	protein-coding	1.617	2.867	4.647	1.33e-05	3.91e-05	2.333
RBM12B-AS1	ENSG00000279331	ncRNA	1.616	0.669	10.349	2.73e-16	8.33e-15	26.596
INPP4A	ENSG00000040933	protein-coding	1.616	0.389	8.419	1.34e-12	1.55e-11	18.16
ASH1L	ENSG00000116539	protein-coding	1.616	0.342	8.05	7.01e-12	6.93e-11	16.52
ANKRD11	ENSG00000167522	protein-coding	1.615	0.609	7.479	9.59e-11	7.4e-10	13.947
DSCR4	ENSG00000184029	ncRNA	1.615	0.42	4.011	0.000456	0.001	-0.343
NACC1	ENSG00000160877	protein-coding	1.614	0.253	9.712	4.02e-15	8.87e-14	23.918
FAM172A	ENSG00000113391	protein-coding	1.613	0.95	6.73	2.45e-09	1.43e-08	10.735
RABGAP1	ENSG00000011454	protein-coding	1.613	-2.111	5.917	8.02e-08	3.49e-07	7.309
MCM4	ENSG00000104738	protein-coding	1.612	-0.003	6.27	1.8e-08	8.84e-08	8.778
DRAXIN	ENSG00000162490	protein-coding	1.611	1.097	7.797	2.17e-11	1.9e-10	15.402
FAM71D	ENSG00000172717	protein-coding	1.611	0.394	4.53	0.000117	0.000293	1.003
PHF20	ENSG00000025293	protein-coding	1.61	0.191	9.835	2.32e-15	5.43e-14	24.465
FAM43B	ENSG00000183114	protein-coding	1.61	0.181	8.628	5.21e-13	6.62e-12	19.095
AMELY	ENSG00000099721	protein-coding	1.609	0.35	2.884	0.013	0.022	-3.004
VCY	ENSG00000129864	protein-coding	1.608	1.085	5.692	2.06e-07	8.35e-07	6.387
BRF1	ENSG00000185024	protein-coding	1.607	0.21	10.429	1.66e-16	5.29e-15	27.083
TOPBP1	ENSG00000163781	protein-coding	1.605	1.435	8.894	1.58e-13	2.32e-12	20.279
NCAPH	ENSG00000121152	protein-coding	1.604	1.704	7.516	7.63e-11	5.99e-10	14.159
ITGA10	ENSG00000143127	protein-coding	1.604	1.319	5.835	4.5e-07	1.72e-06	5.941
IL1RL1	ENSG00000115602	protein-coding	1.604	-2.215	5.349	8.38e-07	3.05e-06	5.015
PALM3	ENSG00000187867	protein-coding	1.603	-0.79	5.061	2.67e-06	8.86e-06	3.889
NPHS2	ENSG00000116218	protein-coding	1.603	1.795	3.876	0.00024	0.000571	-0.364
ADGRF4	ENSG00000153294	protein-coding	1.603	0.146	4.251	0.000435	0.00099	-0.063
ACIN1	ENSG00000100813	protein-coding	1.602	0.052	7.937	1.16e-11	1.08e-10	16.018
DICER1-AS1	ENSG00000235706	ncRNA	1.602	1.251	6.49	1.37e-08	6.92e-08	9.168
ADM	ENSG00000148926	protein-coding	1.602	-0.044	4.031	0.000127	0.000317	0.16
AKAP12	ENSG00000131016	protein-coding	1.6	0.236	5.277	1.12e-06	3.99e-06	4.73
B4GALNT4	ENSG00000182272	protein-coding	1.6	1.296	3.819	0.000447	0.001	-0.65
TYRP1	ENSG00000107165	protein-coding	1.6	1.29	3.199	0.003	0.005	-2.187
RALA	ENSG00000006451	protein-coding	1.599	0.961	12.736	7.83e-21	8.59e-19	36.973
SAFB	ENSG00000160633	protein-coding	1.599	0.149	8.384	1.56e-12	1.79e-11	18.008
IKBKB	ENSG00000104365	protein-coding	1.599	0.042	8.22	3.27e-12	3.49e-11	17.275
INCENP	ENSG00000149503	protein-coding	1.597	0.041	7.971	9.97e-12	9.44e-11	16.172
ADCK5	ENSG00000173137	protein-coding	1.596	0.595	10.87	2.38e-17	9.45e-16	29.013
FAM72D	ENSG00000215784	protein-coding	1.596	2.628	5.926	8.24e-08	3.58e-07	7.295
APOA4	ENSG00000110244	protein-coding	1.595	0.576	2.83	0.007	0.013	-3.272
CRLF1	ENSG00000006016	protein-coding	1.594	-0.559	4.676	1.19e-05	3.54e-05	2.439
ASPG	ENSG00000166183	protein-coding	1.593	-0.318	6.575	4.82e-09	2.64e-08	10.071
CCNO	ENSG00000152669	protein-coding	1.593	0.089	4.774	8.17e-06	2.5e-05	2.802
FAM163B	ENSG00000196990	protein-coding	1.592	-0.179	7.347	1.62e-10	1.2e-09	13.418
RAI1	ENSG00000108557	protein-coding	1.591	-0.269	8.849	1.93e-13	2.76e-12	20.079
HMX1	ENSG00000215612	protein-coding	1.591	0.602	7.409	1.23e-10	9.27e-10	13.691
TIGD3	ENSG00000173825	protein-coding	1.591	0.903	6.847	1.47e-09	8.89e-09	11.243
MLXIPL	ENSG00000009950	protein-coding	1.591	-0.251	6.034	4.89e-08	2.22e-07	7.793
DDX39A	ENSG00000123136	protein-coding	1.59	0.869	12.299	4.95e-20	4.36e-18	35.143
GK	ENSG00000198814	protein-coding	1.59	0.348	8.891	1.6e-13	2.34e-12	20.264
GOLGA2P7	ENSG00000225151	pseudo	1.59	0.504	8.019	8.05e-12	7.87e-11	16.383
CERK	ENSG00000100422	protein-coding	1.59	-0.52	6.139	3.14e-08	1.47e-07	8.229
PDZD3	ENSG00000172367	protein-coding	1.59	1.014	4.263	0.000159	0.000389	0.509
ZBTB21	ENSG00000173276	protein-coding	1.589	-0.115	8.254	2.81e-12	3.05e-11	17.426
LOC100128398	ENSG00000176593	ncRNA	1.588	0.971	9.31	2.44e-14	4.33e-13	22.131
ZBTB43	ENSG00000169155	protein-coding	1.585	0.42	10.274	3.29e-16	9.76e-15	26.401
EXOC3L1	ENSG00000179044	protein-coding	1.585	0.074	9.154	4.9e-14	8.12e-13	21.439
SCN3A	ENSG00000153253	protein-coding	1.584	0.634	6.296	2.14e-08	1.04e-07	8.684
GPR107	ENSG00000148358	protein-coding	1.581	0.132	9.442	1.35e-14	2.6e-13	22.717
SEC14L4	ENSG00000133488	protein-coding	1.581	-0.444	4.514	2.19e-05	6.2e-05	1.849
INSM2	ENSG00000168348	protein-coding	1.581	0.204	3.814	0.000637	0.001	-0.703
FRG1JP	ENSG00000215548	pseudo	1.58	0.794	7.981	9.55e-12	9.08e-11	16.214
TAZ	ENSG00000102125	protein-coding	1.579	0.081	11.809	4.01e-19	2.82e-17	33.066
WDR66	ENSG00000158023	protein-coding	1.579	1.039	4.661	1.26e-05	3.72e-05	2.384
SH3KBP1	ENSG00000147010	protein-coding	1.578	-0.018	8.373	1.64e-12	1.88e-11	17.958
DLGAP5	ENSG00000126787	protein-coding	1.578	3.365	5.025	3.06e-06	1.01e-05	3.753
ACVR2B	ENSG00000114739	protein-coding	1.577	0.102	7.724	3.01e-11	2.55e-10	15.079
AATK	ENSG00000181409	protein-coding	1.577	-0.765	6.474	7.44e-09	3.95e-08	9.643
MYO19	ENSG00000278259	protein-coding	1.576	0.773	9.481	1.13e-14	2.21e-13	22.892
MLPH	ENSG00000115648	protein-coding	1.576	0.368	6.753	2.21e-09	1.29e-08	10.837
HSP90AB6P	ENSG00000235137	pseudo	1.576	0.511	3.279	0.007	0.012	-2.317
DDX11	ENSG00000013573	protein-coding	1.575	0.65	10.403	1.86e-16	5.82e-15	26.97
ZNF776	ENSG00000152443	protein-coding	1.575	0.304	6.623	3.91e-09	2.18e-08	10.276
GOLGA6L9	ENSG00000197978	protein-coding	1.574	0.5	6.365	1.19e-08	6.08e-08	9.18
MMP27	ENSG00000137675	protein-coding	1.574	0.325	2.505	0.026	0.042	-3.515
TIMELESS	ENSG00000111602	protein-coding	1.573	0.218	7.154	8.67e-10	5.51e-09	11.881
APLN	ENSG00000171388	protein-coding	1.572	1.078	4.943	4.24e-06	1.36e-05	3.438
SPACA7	ENSG00000153498	protein-coding	1.571	0.411	3.036	0.013	0.022	-2.734
DYDC2	ENSG00000133665	protein-coding	1.569	1.114	2.592	0.014	0.025	-3.722
H2AX	ENSG00000188486	protein-coding	1.566	-0.177	9.425	1.45e-14	2.76e-13	22.645
NUP210	ENSG00000132182	protein-coding	1.566	-0.099	7.309	1.92e-10	1.4e-09	13.249
PTPN14	ENSG00000152104	protein-coding	1.566	-0.488	5.605	2.95e-07	1.16e-06	6.033
EFNA3	ENSG00000143590	protein-coding	1.564	-0.369	7.027	8.77e-10	5.57e-09	11.785
SULT4A1	ENSG00000130540	protein-coding	1.564	0.971	3.517	0.000954	0.002	-1.42
SCRIB	ENSG00000180900	protein-coding	1.563	0.484	10.346	2.39e-16	7.33e-15	26.72
SPC24	ENSG00000161888	protein-coding	1.563	1.121	5.642	2.6e-07	1.04e-06	6.163
CSNK1G2	ENSG00000133275	protein-coding	1.562	0.088	8.108	5.4e-12	5.49e-11	16.779
GALNT18	ENSG00000110328	protein-coding	1.562	-0.371	7.013	7.08e-10	4.59e-09	11.961
IRF5	ENSG00000128604	protein-coding	1.562	0.329	4.727	9.77e-06	2.95e-05	2.63
NPAS1	ENSG00000130751	protein-coding	1.56	-0.128	7.531	7.14e-11	5.64e-10	14.225
CTXN1	ENSG00000178531	protein-coding	1.56	0.07	7.207	3.01e-10	2.11e-09	12.805
HOXB9	ENSG00000170689	protein-coding	1.56	-1.527	4.808	7.15e-06	2.21e-05	2.931
BRIP1	ENSG00000136492	protein-coding	1.56	1.97	2.139	0.046	0.07	-4.104
SLC30A3	ENSG00000115194	protein-coding	1.559	-0.384	6.468	7.65e-09	4.05e-08	9.616
ITIH1	ENSG00000055957	protein-coding	1.559	0.624	4.624	1.49e-05	4.35e-05	2.231
YWHAG	ENSG00000170027	protein-coding	1.558	0.398	8.036	7.44e-12	7.32e-11	16.461
SULT1A4	ENSG00000213648	protein-coding	1.557	0.527	10.067	8.24e-16	2.2e-14	25.491
MYRF	ENSG00000124920	protein-coding	1.557	0.219	8.744	3.1e-13	4.18e-12	19.611
LINC01521	ENSG00000213888	ncRNA	1.557	-0.337	4.84	6.56e-06	2.04e-05	3.026
FAM189B	ENSG00000160767	protein-coding	1.555	-0.123	11.646	8.11e-19	5.12e-17	32.366
SCLY	ENSG00000132330	protein-coding	1.555	0.262	8.201	3.55e-12	3.75e-11	17.193
F8	ENSG00000185010	protein-coding	1.554	0.679	6.888	1.23e-09	7.58e-09	11.416
DCBLD1	ENSG00000164465	protein-coding	1.554	0.812	4.843	2.44e-05	6.84e-05	2.25
KHDC4	ENSG00000132680	protein-coding	1.553	-0.02	9.196	4.07e-14	6.92e-13	21.622
SND1-IT1	ENSG00000279078	ncRNA	1.553	0.113	8.333	1.97e-12	2.22e-11	17.777
FPGS	ENSG00000136877	protein-coding	1.553	-1.035	6.224	2.18e-08	1.06e-07	8.586
SULT1B1	ENSG00000173597	protein-coding	1.553	1.477	3.111	0.006	0.011	-2.543
COL11A2	ENSG00000204248	protein-coding	1.552	1.52	8.781	2.62e-13	3.61e-12	19.775
LINC00847	ENSG00000245060	ncRNA	1.552	0.641	7.019	6.91e-10	4.5e-09	11.984
FBXO42	ENSG00000037637	protein-coding	1.55	0.425	11.536	1.3e-18	7.76e-17	31.897
POGZ	ENSG00000143442	protein-coding	1.55	0.302	9.222	3.62e-14	6.21e-13	21.739
RBM33	ENSG00000184863	protein-coding	1.549	0.744	6.927	1.87e-08	9.16e-08	9.178
NSMCE1-DT	ENSG00000245888	ncRNA	1.549	1.412	5.223	1.64e-06	5.68e-06	4.404
FAM216B	ENSG00000179813	protein-coding	1.549	1.681	2.853	0.007	0.012	-3.218
AKAP14	ENSG00000186471	protein-coding	1.549	0.805	2.381	0.024	0.039	-4.119
MPHOSPH9	ENSG00000051825	protein-coding	1.548	1.564	9.793	2.8e-15	6.39e-14	24.278
GPATCH11	ENSG00000152133	protein-coding	1.547	0.456	8.781	2.62e-13	3.61e-12	19.774
BCR	ENSG00000186716	protein-coding	1.547	0.288	4.301	4.83e-05	0.000129	1.089
SERPINB13	ENSG00000197641	protein-coding	1.546	0.861	2.981	0.007	0.013	-2.815
RAD23B	ENSG00000119318	protein-coding	1.545	-0.854	10.291	3.06e-16	9.15e-15	26.476
RCC1L	ENSG00000274523	protein-coding	1.541	-0.276	8.958	1.18e-13	1.78e-12	20.566
C20orf204	ENSG00000196421	protein-coding	1.54	0.404	7.231	2.7e-10	1.91e-09	12.91
CPS1	ENSG00000021826	protein-coding	1.54	0.595	3.682	0.00044	0.001	-0.988
ZIC5	ENSG00000139800	protein-coding	1.54	3.362	2.836	0.007	0.012	-3.278
PRC1	ENSG00000198901	protein-coding	1.539	1.601	9.08	6.83e-14	1.1e-12	21.109
SOX12	ENSG00000177732	protein-coding	1.539	0.898	8.827	2.13e-13	3.01e-12	19.982
MIR503HG	ENSG00000223749	ncRNA	1.539	1.751	6.266	1.82e-08	8.95e-08	8.764
PLCE1-AS2	ENSG00000232913	ncRNA	1.538	1.81	2.399	0.021	0.035	-4.218
LCE2C	ENSG00000187180	protein-coding	1.537	-0.479	10.153	5.64e-16	1.57e-14	25.867
CCDC66	ENSG00000180376	protein-coding	1.536	3.449	5.048	2.8e-06	9.29e-06	3.84
IL37	ENSG00000125571	protein-coding	1.535	0.454	6.904	1.2e-09	7.43e-09	11.446
PIK3R3	ENSG00000117461	protein-coding	1.533	-0.153	6.465	7.75e-09	4.1e-08	9.603
APCS	ENSG00000132703	protein-coding	1.533	0.823	4.274	6.51e-05	0.00017	0.932
MAFG	ENSG00000197063	protein-coding	1.532	0.374	10.943	1.72e-17	7.31e-16	29.332
NMNAT2	ENSG00000157064	protein-coding	1.532	1.017	4.771	1.28e-05	3.78e-05	2.551
NETO2	ENSG00000171208	protein-coding	1.532	1.8	4.508	2.24e-05	6.33e-05	1.828
BCLAF3	ENSG00000173681	protein-coding	1.531	0.971	8.374	1.63e-12	1.87e-11	17.962
KCNJ16	ENSG00000153822	protein-coding	1.531	-3.851	3.513	0.000736	0.002	-1.505
COL11A1	ENSG00000060718	protein-coding	1.531	1.888	3.235	0.002	0.004	-2.29
ADGRF5	ENSG00000069122	protein-coding	1.531	1.043	3.057	0.005	0.01	-2.627
SPPL2C	ENSG00000185294	protein-coding	1.531	0.23	3.07	0.006	0.012	-2.619
APLP1	ENSG00000105290	protein-coding	1.53	0.215	10.476	1.35e-16	4.43e-15	27.289
SCGB1C1	ENSG00000188076	protein-coding	1.528	0.424	2.213	0.043	0.065	-4.222
PFKFB4	ENSG00000114268	protein-coding	1.527	0.162	6.758	2.17e-09	1.27e-08	10.858
HNF1A-AS1	ENSG00000241388	ncRNA	1.526	1.185	3.116	0.003	0.006	-2.535
MAMDC4	ENSG00000177943	protein-coding	1.525	1.273	11.048	1.09e-17	4.98e-16	29.789
SLC37A3	ENSG00000157800	protein-coding	1.525	0.215	7.644	4.3e-11	3.54e-10	14.725
MKI67	ENSG00000148773	protein-coding	1.525	1.72	4.486	3.57e-05	9.76e-05	1.557
C12orf42	ENSG00000179088	protein-coding	1.525	1.139	3.418	0.005	0.009	-1.988
SLC11A1	ENSG00000018280	protein-coding	1.523	-0.049	8.951	1.22e-13	1.83e-12	20.535
PPP1R14B	ENSG00000173457	protein-coding	1.522	0.745	9.677	4.7e-15	1.02e-13	23.764
FOXN2	ENSG00000170802	protein-coding	1.522	0.918	6.941	9.73e-10	6.11e-09	11.647
CEP250	ENSG00000126001	protein-coding	1.521	-0.183	9.093	6.46e-14	1.04e-12	21.163
RHPN1	ENSG00000158106	protein-coding	1.52	0.971	10.423	1.71e-16	5.41e-15	27.055
QSOX2	ENSG00000165661	protein-coding	1.52	0.527	8.048	7.62e-12	7.48e-11	16.445
H3C4	ENSG00000197409	protein-coding	1.52	0.02	6.552	5.32e-09	2.9e-08	9.974
IL20RB	ENSG00000174564	protein-coding	1.518	-0.247	6.285	1.68e-08	8.31e-08	8.844
DRAIC	ENSG00000245750	ncRNA	1.518	1.999	4.614	1.51e-05	4.39e-05	2.21
LINC01120	ENSG00000223631	ncRNA	1.518	3.31	2.081	0.045	0.068	-4.827
MAP4K2	ENSG00000168067	protein-coding	1.517	-0.309	10.588	8.23e-17	2.86e-15	27.779
GS1-124K5.11	ENSG00000229180	pseudo	1.517	0.149	9.842	2.25e-15	5.29e-14	24.495
KMT2A	ENSG00000118058	protein-coding	1.517	0.002	9.355	1.99e-14	3.63e-13	22.334
EEF1D	ENSG00000104529	protein-coding	1.517	-0.711	7.684	3.61e-11	3.01e-10	14.9
THEM5	ENSG00000196407	protein-coding	1.517	0.677	7.396	1.3e-10	9.79e-10	13.632
AURKB	ENSG00000178999	protein-coding	1.516	0.806	4.938	6.13e-06	1.92e-05	3.217
MSH4	ENSG00000057468	protein-coding	1.516	1.291	3.813	0.000535	0.001	-0.717
CDKN2D	ENSG00000129355	protein-coding	1.515	-0.117	9.423	1.47e-14	2.78e-13	22.635
PIDD1	ENSG00000177595	protein-coding	1.515	0.833	9.102	6.2e-14	1.01e-12	21.204
C17orf67	ENSG00000214226	protein-coding	1.515	1.012	6.014	5.33e-08	2.4e-07	7.709
CA2	ENSG00000104267	protein-coding	1.515	-1.005	5.169	1.73e-06	5.95e-06	4.309
XRCC2	ENSG00000196584	protein-coding	1.515	1.981	5.008	3.79e-06	1.23e-05	3.591
MYH14	ENSG00000105357	protein-coding	1.514	-0.569	9.67	4.85e-15	1.05e-13	23.732
SLFNL1	ENSG00000171790	protein-coding	1.514	0.286	7.295	2.04e-10	1.48e-09	13.19
NCKIPSD	ENSG00000213672	protein-coding	1.514	1.128	7.144	5.01e-10	3.34e-09	12.336
KIAA0319	ENSG00000137261	protein-coding	1.514	-2.083	4.593	1.63e-05	4.71e-05	2.136
UBL7-AS1	ENSG00000247240	ncRNA	1.513	0.574	7.579	5.77e-11	4.64e-10	14.435
EEF1A2	ENSG00000101210	protein-coding	1.513	-0.684	3.813	0.000271	0.00064	-0.559
HGS	ENSG00000185359	protein-coding	1.511	-0.495	6.13	3.25e-08	1.52e-07	8.194
MUCL1	ENSG00000172551	protein-coding	1.511	1.233	3.738	0.00035	0.00081	-0.801
COX19	ENSG00000240230	protein-coding	1.51	-0.334	8.542	7.68e-13	9.39e-12	18.709
PROCA1	ENSG00000167525	protein-coding	1.51	0.633	6.764	2.12e-09	1.24e-08	10.881
NOCT	ENSG00000151014	protein-coding	1.509	1.172	8.694	3.88e-13	5.11e-12	19.385
RERE	ENSG00000142599	protein-coding	1.509	0.623	8.186	3.81e-12	3.99e-11	17.124
CA5BP1	ENSG00000186312	pseudo	1.509	0.391	7.709	3.22e-11	2.72e-10	15.011
IL6R	ENSG00000160712	protein-coding	1.509	-0.76	6.117	3.45e-08	1.61e-07	8.136
ASGR1	ENSG00000141505	protein-coding	1.509	0.265	5.468	5.17e-07	1.95e-06	5.486
NOL6	ENSG00000165271	protein-coding	1.508	0.423	7.589	5.5e-11	4.43e-10	14.484
KDM5B	ENSG00000117139	protein-coding	1.507	0.164	11.037	1.14e-17	5.19e-16	29.74
NOL8	ENSG00000198000	protein-coding	1.507	1.297	9.065	7.3e-14	1.16e-12	21.042
ADCY9	ENSG00000162104	protein-coding	1.507	-0.902	7.59	5.48e-11	4.42e-10	14.486
FBXO38	ENSG00000145868	protein-coding	1.507	0.202	5.581	3.25e-07	1.27e-06	5.939
SLC7A13	ENSG00000164893	protein-coding	1.507	0.997	2.756	0.013	0.022	-3.265
SLC26A6	ENSG00000225697	protein-coding	1.506	1.102	10.929	1.83e-17	7.67e-16	29.269
OXR1	ENSG00000164830	protein-coding	1.506	0.79	5.587	3.17e-07	1.24e-06	5.963
TBL1XR1	ENSG00000177565	protein-coding	1.506	1.249	3.456	0.004	0.007	-1.907
PPM1N	ENSG00000213889	protein-coding	1.505	-0.083	5.988	5.95e-08	2.65e-07	7.602
MOSPD3	ENSG00000106330	protein-coding	1.504	0.41	10.388	1.99e-16	6.2e-15	26.903
SMYD4	ENSG00000186532	protein-coding	1.504	-0.15	8.634	5.09e-13	6.48e-12	19.118
PNLIP	ENSG00000175535	protein-coding	1.504	1.319	2.218	0.032	0.051	-4.497
EFNB1	ENSG00000090776	protein-coding	1.503	-0.48	6.467	7.68e-09	4.06e-08	9.612
TSPEAR	ENSG00000175894	protein-coding	1.503	0.195	3.893	0.000318	0.000743	-0.367
PRICKLE3	ENSG00000012211	protein-coding	1.502	-0.015	10.151	5.7e-16	1.58e-14	25.858
ASMTL-AS1	ENSG00000236017	ncRNA	1.502	1.305	6.735	2.4e-09	1.4e-08	10.757
IZUMO1	ENSG00000182264	protein-coding	1.501	0.905	4.558	3.47e-05	9.49e-05	1.725
VGF	ENSG00000128564	protein-coding	1.5	0.696	8.21	3.42e-12	3.63e-11	17.23
COMTD1	ENSG00000165644	protein-coding	1.5	0.451	8.048	7.06e-12	6.97e-11	16.513
MYO3A	ENSG00000095777	protein-coding	1.499	-0.257	3.022	0.009	0.016	-2.744
CCDC142	ENSG00000135637	protein-coding	1.498	-0.477	9.846	2.21e-15	5.22e-14	24.511
EPS8L2	ENSG00000177106	protein-coding	1.498	0.129	8.997	9.95e-14	1.54e-12	20.736
CA9	ENSG00000107159	protein-coding	1.497	-1.083	5.233	1.4e-06	4.89e-06	4.527
ERCC6L	ENSG00000186871	protein-coding	1.496	1.987	5.128	2.13e-06	7.2e-06	4.118
TRAPPC9	ENSG00000167632	protein-coding	1.495	0.158	10.014	1.04e-15	2.7e-14	25.257
RALGPS1	ENSG00000136828	protein-coding	1.493	-0.019	7.502	8.13e-11	6.36e-10	14.097
ZNF530	ENSG00000183647	protein-coding	1.493	0.015	6.11	3.55e-08	1.65e-07	8.109
DENND4B	ENSG00000198837	protein-coding	1.492	0.278	11.073	9.75e-18	4.53e-16	29.896
ARHGAP39	ENSG00000147799	protein-coding	1.492	0.571	8.891	1.6e-13	2.34e-12	20.267
SPDYE3	ENSG00000214300	protein-coding	1.492	0.809	8.206	3.48e-12	3.68e-11	17.213
GRB14	ENSG00000115290	protein-coding	1.491	1.512	5.832	1.15e-07	4.87e-07	6.958
ZNF783	ENSG00000204946	protein-coding	1.49	0.437	9.47	1.19e-14	2.3e-13	22.843
CDIPTOSP	ENSG00000214725	ncRNA	1.49	-0.123	5.687	2.68e-07	1.06e-06	6.189
MIB2	ENSG00000197530	protein-coding	1.489	0.226	9.162	4.73e-14	7.86e-13	21.473
PHF21A	ENSG00000135365	protein-coding	1.489	-0.097	7.236	3.16e-10	2.21e-09	12.783
ZBTB37	ENSG00000185278	protein-coding	1.489	0.996	6.272	1.78e-08	8.77e-08	8.786
IQSEC2	ENSG00000124313	protein-coding	1.488	0.285	9.253	3.14e-14	5.45e-13	21.878
ASAP2	ENSG00000151693	protein-coding	1.488	0.48	6.102	4.78e-08	2.17e-07	7.872
RTN4R	ENSG00000040608	protein-coding	1.487	-0.113	6.647	3.52e-09	1.98e-08	10.38
CCDC40	ENSG00000141519	protein-coding	1.487	0.423	5.936	7.4e-08	3.24e-07	7.388
TPRN	ENSG00000176058	protein-coding	1.486	0.37	8.5	9.27e-13	1.12e-11	18.524
CENPM	ENSG00000100162	protein-coding	1.486	1.157	6.053	4.84e-08	2.2e-07	7.816
SEMA6B	ENSG00000167680	protein-coding	1.485	-0.455	7.907	1.33e-11	1.23e-10	15.888
HIPK2	ENSG00000064393	protein-coding	1.485	0.432	7.634	4.51e-11	3.69e-10	14.68
ITGA2B	ENSG00000005961	protein-coding	1.484	0.255	8.497	1.03e-12	1.22e-11	18.43
ZIC4	ENSG00000174963	protein-coding	1.484	0.928	6.012	5.95e-08	2.65e-07	7.621
PRELID3A	ENSG00000141391	protein-coding	1.483	0.645	8.005	8.57e-12	8.28e-11	16.322
ZMIZ2	ENSG00000122515	protein-coding	1.482	0.514	8.496	9.45e-13	1.13e-11	18.505
PPP1R9B	ENSG00000108819	protein-coding	1.482	-0.157	8.426	1.29e-12	1.51e-11	18.193
LOC643802	ENSG00000260078	protein-coding	1.482	0.397	5.318	9.52e-07	3.42e-06	4.891
CCDC155	ENSG00000161609	protein-coding	1.482	0.776	4.251	0.000173	0.000421	0.458
CEACAMP10	ENSG00000241104	pseudo	1.482	0.77	2.106	0.046	0.07	-4.29
HMHB1	ENSG00000158497	protein-coding	1.481	0.6	10.164	5.37e-16	1.5e-14	25.917
PCDHGB4	ENSG00000253953	protein-coding	1.481	0.331	6.363	1.2e-08	6.13e-08	9.171
BAAT	ENSG00000136881	protein-coding	1.481	1.892	4.673	1.24e-05	3.67e-05	2.411
ZC3H3	ENSG00000014164	protein-coding	1.48	0.367	10.452	1.49e-16	4.85e-15	27.187
HGH1	ENSG00000235173	protein-coding	1.48	0.234	8.454	1.14e-12	1.34e-11	18.319
CPNE7	ENSG00000178773	protein-coding	1.48	1.799	6.337	1.34e-08	6.8e-08	9.062
OIP5	ENSG00000104147	protein-coding	1.48	1.036	5.544	3.79e-07	1.47e-06	5.789
SYNJ2	ENSG00000078269	protein-coding	1.48	0.367	5.013	6.35e-06	1.98e-05	3.284
STMND1	ENSG00000230873	protein-coding	1.48	1.382	3.409	0.002	0.004	-1.801
BTNL3	ENSG00000168903	protein-coding	1.479	0.68	2.788	0.008	0.015	-3.148
ZBTB8A	ENSG00000160062	protein-coding	1.477	0.316	8.938	1.29e-13	1.95e-12	20.475
POC1A	ENSG00000164087	protein-coding	1.477	0.457	7.326	1.78e-10	1.3e-09	13.324
TRAIP	ENSG00000183763	protein-coding	1.476	0.804	10.809	3.1e-17	1.19e-15	28.749
DIS3L2	ENSG00000144535	protein-coding	1.473	0.061	10.403	1.86e-16	5.82e-15	26.971
KRTAP4-6	ENSG00000198090	protein-coding	1.472	0.529	2.747	0.017	0.028	-3.235
SULT1E1	ENSG00000109193	protein-coding	1.472	0.586	2.519	0.031	0.048	-3.541
GTF3C4	ENSG00000125484	protein-coding	1.471	0.172	7.31	1.9e-10	1.39e-09	13.256
DCAF4L2	ENSG00000176566	protein-coding	1.471	1.193	4.446	3.03e-05	8.36e-05	1.573
TRIO	ENSG00000038382	protein-coding	1.47	0.58	7.442	1.06e-10	8.1e-10	13.836
PDS5B	ENSG00000083642	protein-coding	1.47	0.493	6.193	2.49e-08	1.19e-07	8.456
LIMK1	ENSG00000106683	protein-coding	1.469	0.082	7.012	7.12e-10	4.61e-09	11.955
PTK2	ENSG00000169398	protein-coding	1.468	-0.441	10.293	3.02e-16	9.06e-15	26.487
TLN2	ENSG00000171914	protein-coding	1.468	0.213	6.525	5.96e-09	3.22e-08	9.861
OTUD4	ENSG00000164164	protein-coding	1.468	0.767	5.569	7.58e-07	2.78e-06	5.319
CPLX1	ENSG00000168993	protein-coding	1.467	0.115	9.686	4.51e-15	9.84e-14	23.804
FAM131B	ENSG00000159784	protein-coding	1.467	0.651	6.156	3.03e-08	1.43e-07	8.27
CRTC2	ENSG00000160741	protein-coding	1.466	0.226	13.453	3.99e-22	5.97e-20	39.926
TPCN1	ENSG00000186815	protein-coding	1.465	-0.087	10.503	1.2e-16	4e-15	27.407
LTK	ENSG00000062524	protein-coding	1.465	0.943	7.403	1.26e-10	9.52e-10	13.662
MYO9B	ENSG00000099331	protein-coding	1.464	-0.442	7.179	3.41e-10	2.36e-09	12.681
ZXDC	ENSG00000070476	protein-coding	1.463	-0.076	9.82	2.49e-15	5.77e-14	24.395
PLOD3	ENSG00000106397	protein-coding	1.462	-0.032	11.005	1.31e-17	5.85e-16	29.602
ENO3	ENSG00000108515	protein-coding	1.462	-1.125	5.868	9.88e-08	4.24e-07	7.105
TLE6	ENSG00000104953	protein-coding	1.462	0.012	4.367	3.79e-05	0.000103	1.322
A4GNT	ENSG00000118017	protein-coding	1.462	0.477	3.413	0.003	0.006	-1.872
CENPK	ENSG00000123219	protein-coding	1.461	1.862	3.62	0.000978	0.002	-1.251
NOVA2	ENSG00000104967	protein-coding	1.459	0.005	10.021	1.02e-15	2.63e-14	25.284
VGLL4	ENSG00000144560	protein-coding	1.459	-0.241	9.694	4.36e-15	9.54e-14	23.838
CYB5R1	ENSG00000159348	protein-coding	1.459	0.16	9.444	1.34e-14	2.57e-13	22.728
GTPBP3	ENSG00000130299	protein-coding	1.459	1.053	9.345	2.08e-14	3.77e-13	22.288
MST1	ENSG00000173531	protein-coding	1.459	1.252	8.103	5.51e-12	5.58e-11	16.759
TIMM17B	ENSG00000126768	protein-coding	1.459	0.489	6.075	5.79e-08	2.59e-07	7.692
PPP3R2	ENSG00000188386	protein-coding	1.458	1.05	3.724	0.000421	0.000961	-0.825
CYP1A1	ENSG00000140465	protein-coding	1.457	-3.146	6.194	2.48e-08	1.19e-07	8.46
ACTL8	ENSG00000117148	protein-coding	1.457	-0.453	4.996	3.57e-06	1.17e-05	3.616
CHST4	ENSG00000140835	protein-coding	1.456	0.385	8.754	2.96e-13	4.02e-12	19.656
TAF3	ENSG00000165632	protein-coding	1.454	0.166	7.15	3.87e-10	2.65e-09	12.556
VWA3A	ENSG00000175267	protein-coding	1.454	0.595	3.546	0.001	0.002	-1.44
TRAF7	ENSG00000131653	protein-coding	1.453	0.679	10.171	5.21e-16	1.47e-14	25.946
PHF6	ENSG00000156531	protein-coding	1.453	0.599	7.554	6.42e-11	5.1e-10	14.329
GDPD3	ENSG00000102886	protein-coding	1.453	-0.586	7.439	1.08e-10	8.22e-10	13.82
MDM2	ENSG00000135679	protein-coding	1.452	0.051	10.904	2.04e-17	8.39e-16	29.163
TRMT1	ENSG00000104907	protein-coding	1.452	1.029	10.246	3.73e-16	1.09e-14	26.278
PGBD4	ENSG00000182405	protein-coding	1.452	0.707	7.318	1.84e-10	1.34e-09	13.29
CKS2	ENSG00000123975	protein-coding	1.452	1.843	7.108	4.65e-10	3.12e-09	12.375
SS18L1	ENSG00000184402	protein-coding	1.451	0.598	10.476	1.35e-16	4.43e-15	27.289
CYP11B1	ENSG00000160882	protein-coding	1.451	0.403	3.432	0.001	0.003	-1.721
ZNF234	ENSG00000263002	protein-coding	1.45	0.789	8.648	4.77e-13	6.13e-12	19.182
PDK1	ENSG00000152256	protein-coding	1.45	0.162	6.271	1.79e-08	8.81e-08	8.782
LBX1-AS1	ENSG00000227128	ncRNA	1.45	0.344	2.679	0.016	0.027	-3.397
POM121L4P	ENSG00000217261	pseudo	1.449	0.687	8.704	3.71e-13	4.9e-12	19.431
CLEC2L	ENSG00000236279	protein-coding	1.449	-0.661	3.008	0.011	0.019	-2.687
MMP15	ENSG00000102996	protein-coding	1.448	-0.012	7.922	1.24e-11	1.15e-10	15.953
C2CD4C	ENSG00000183186	protein-coding	1.448	0.688	5.986	6e-08	2.67e-07	7.593
MIR600HG	ENSG00000236901	ncRNA	1.447	1.24	5.111	2.54e-06	8.47e-06	4.001
IPO9	ENSG00000198700	protein-coding	1.445	0.144	10.678	5.53e-17	2.02e-15	28.173
CAPN12	ENSG00000182472	protein-coding	1.445	-0.532	5.628	2.68e-07	1.06e-06	6.128
SLC16A6	ENSG00000108932	protein-coding	1.445	1.054	5.352	8.31e-07	3.02e-06	5.024
ELOA2	ENSG00000206181	protein-coding	1.444	0.848	4.139	0.000181	0.000439	0.249
RHOQ	ENSG00000119729	protein-coding	1.443	-0.147	6.583	4.64e-09	2.55e-08	10.108
PXK	ENSG00000168297	protein-coding	1.442	-0.247	9.967	1.29e-15	3.26e-14	25.047
ATP9A	ENSG00000054793	protein-coding	1.442	-0.236	7.969	1.01e-11	9.51e-11	16.164
PKM	ENSG00000067225	protein-coding	1.441	-0.476	8.017	8.11e-12	7.91e-11	16.376
LOC100129503	ENSG00000280351	ncRNA	1.441	-1.125	6.751	2.23e-09	1.3e-08	10.829
CCL28	ENSG00000151882	protein-coding	1.441	-0.17	4.104	9.8e-05	0.000248	0.41
WDR34	ENSG00000119333	protein-coding	1.44	0.145	10.39	1.97e-16	6.15e-15	26.912
AHDC1	ENSG00000126705	protein-coding	1.44	-0.357	8.577	6.57e-13	8.19e-12	18.864
UGT2B7	ENSG00000171234	protein-coding	1.44	-1.941	3.94	0.000175	0.000425	-0.142
VENTXP1	ENSG00000259849	pseudo	1.44	0.305	2.484	0.03	0.048	-3.677
GAS2L1P2	ENSG00000228376	pseudo	1.436	-0.048	9.294	2.62e-14	4.61e-13	22.061
HAGHL	ENSG00000103253	protein-coding	1.436	0.946	8.213	3.38e-12	3.59e-11	17.243
ABCA7	ENSG00000064687	protein-coding	1.436	-0.007	6.91	1.11e-09	6.92e-09	11.515
ESCO2	ENSG00000171320	protein-coding	1.435	1.701	3.547	0.000806	0.002	-1.32
H1-3	ENSG00000124575	protein-coding	1.433	0.162	6.052	4.53e-08	2.07e-07	7.869
ZC3H7B	ENSG00000100403	protein-coding	1.433	0.089	5.439	5.81e-07	2.18e-06	5.372
CC2D1A	ENSG00000132024	protein-coding	1.432	-0.304	9.017	9.08e-14	1.41e-12	20.826
RAC3	ENSG00000169750	protein-coding	1.432	0.342	8.931	1.34e-13	2e-12	20.444
TMEM74B	ENSG00000125895	protein-coding	1.432	-0.131	6.501	6.63e-09	3.54e-08	9.757
ZNF646	ENSG00000167395	protein-coding	1.431	0.391	9.353	2.01e-14	3.66e-13	22.323
TAF1	ENSG00000147133	protein-coding	1.431	0.159	6.585	4.6e-09	2.53e-08	10.117
SHISA2	ENSG00000180730	protein-coding	1.43	0.194	3.252	0.002	0.003	-2.282
CLPB	ENSG00000162129	protein-coding	1.429	0.388	10.198	4.61e-16	1.31e-14	26.069
PCSK1N	ENSG00000102109	protein-coding	1.429	-0.409	6.57	4.91e-09	2.69e-08	10.053
ZDHHC11	ENSG00000188818	protein-coding	1.429	0.686	6.395	1.05e-08	5.39e-08	9.308
PAK2	ENSG00000180370	protein-coding	1.428	0.187	5.09	2.37e-06	7.96e-06	4.002
PFKFB3	ENSG00000170525	protein-coding	1.428	3.747	3.154	0.002	0.005	-2.561
PDZD8	ENSG00000165650	protein-coding	1.427	0.513	8.221	3.24e-12	3.47e-11	17.283
CBX5	ENSG00000094916	protein-coding	1.427	0.764	7.955	1.07e-11	1.01e-10	16.098
SLC25A39	ENSG00000013306	protein-coding	1.426	0.097	10.511	1.15e-16	3.87e-15	27.443
ZNF107	ENSG00000196247	protein-coding	1.425	0.643	5.429	6.06e-07	2.26e-06	5.332
TMPRSS11F	ENSG00000198092	protein-coding	1.425	1.299	2.476	0.024	0.038	-3.791
EEF2K	ENSG00000103319	protein-coding	1.424	-0.319	8.75	3.01e-13	4.07e-12	19.639
SPIRE2	ENSG00000204991	protein-coding	1.424	-0.157	7.08	5.27e-10	3.5e-09	12.251
AGBL4	ENSG00000186094	protein-coding	1.424	0.428	3.728	0.000478	0.001	-0.834
ACSM5	ENSG00000183549	protein-coding	1.424	0.818	2.999	0.006	0.01	-2.697
LYZL4	ENSG00000157093	protein-coding	1.424	1.069	2.612	0.022	0.035	-3.425
FAM43A	ENSG00000185112	protein-coding	1.423	-1.328	5.558	3.58e-07	1.39e-06	5.846
GOLGA2P10	ENSG00000255769	pseudo	1.422	0.62	8.251	2.84e-12	3.08e-11	17.415
SLURP1	ENSG00000126233	protein-coding	1.422	0.008	6.109	3.56e-08	1.65e-07	8.105
NLRP13	ENSG00000173572	protein-coding	1.422	1.436	2.39	0.022	0.035	-4.077
FANCC	ENSG00000158169	protein-coding	1.421	0.897	10.436	1.6e-16	5.15e-15	27.116
BRAF	ENSG00000157764	protein-coding	1.421	0.58	9.481	1.13e-14	2.21e-13	22.894
FAF2	ENSG00000113194	protein-coding	1.421	0.537	8.908	1.48e-13	2.19e-12	20.339
CDC7	ENSG00000097046	protein-coding	1.421	0.794	6.718	2.58e-09	1.49e-08	10.684
REST	ENSG00000084093	protein-coding	1.421	-0.357	5.68	2.23e-07	8.98e-07	6.323
TOB1-AS1	ENSG00000229980	ncRNA	1.42	0.634	6.616	4.03e-09	2.24e-08	10.248
CDC45	ENSG00000093009	protein-coding	1.42	1.705	4.833	6.49e-06	2.02e-05	3.025
SLC26A7	ENSG00000147606	protein-coding	1.42	0.723	2.64	0.013	0.022	-3.606
RCE1	ENSG00000173653	protein-coding	1.419	0.033	10.133	6.16e-16	1.68e-14	25.781
SRGAP2	ENSG00000266028	protein-coding	1.419	0.769	9.504	1.02e-14	2.03e-13	22.995
RCC2	ENSG00000179051	protein-coding	1.419	0.002	9.308	2.46e-14	4.37e-13	22.121
COL1A1	ENSG00000108821	protein-coding	1.419	0.371	6.92	1.07e-09	6.65e-09	11.556
RBM15	ENSG00000162775	protein-coding	1.418	0.213	8.429	1.27e-12	1.49e-11	18.209
BANP	ENSG00000172530	protein-coding	1.417	-0.178	11.544	1.26e-18	7.55e-17	31.928
CEP89	ENSG00000121289	protein-coding	1.417	0.341	8.921	1.4e-13	2.08e-12	20.399
NRGN	ENSG00000154146	protein-coding	1.417	-0.297	7.359	1.53e-10	1.14e-09	13.471
S100A5	ENSG00000196420	protein-coding	1.417	0.257	5.654	2.41e-07	9.63e-07	6.234
LINC00880	ENSG00000243629	ncRNA	1.417	0.885	3.304	0.003	0.005	-1.985
CDR2L	ENSG00000109089	protein-coding	1.416	-0.023	8.428	1.28e-12	1.5e-11	18.202
C19orf57	ENSG00000132016	protein-coding	1.416	-0.109	5.865	9.97e-08	4.27e-07	7.095
TOP3A	ENSG00000177302	protein-coding	1.415	-0.016	10.979	1.47e-17	6.42e-16	29.487
CCDC93	ENSG00000125633	protein-coding	1.415	0.982	5.487	5.05e-07	1.91e-06	5.522
AHCTF1	ENSG00000153207	protein-coding	1.414	0.067	7.621	4.78e-11	3.9e-10	14.621
ITIH4	ENSG00000055955	protein-coding	1.414	0.967	6.033	4.92e-08	2.23e-07	7.789
DHX37	ENSG00000150990	protein-coding	1.413	0.171	8.713	3.55e-13	4.72e-12	19.473
USP54	ENSG00000166348	protein-coding	1.413	0.484	6.013	5.35e-08	2.4e-07	7.706
RAET1E	ENSG00000164520	protein-coding	1.413	0.375	3.83	0.000443	0.001	-0.603
SLC7A6	ENSG00000103064	protein-coding	1.412	0.656	9.151	4.96e-14	8.21e-13	21.425
ISYNA1	ENSG00000105655	protein-coding	1.412	-0.752	6.842	1.5e-09	9.08e-09	11.22
TOB2P1	ENSG00000176933	pseudo	1.412	0.835	6.744	2.31e-09	1.35e-08	10.796
H4C4	ENSG00000277157	protein-coding	1.411	0.983	7.113	4.55e-10	3.06e-09	12.396
CRYBA2	ENSG00000163499	protein-coding	1.411	0.951	4.947	4.16e-06	1.34e-05	3.456
EGFL7	ENSG00000172889	protein-coding	1.41	-0.409	8.22	3.27e-12	3.49e-11	17.275
CREBBP	ENSG00000005339	protein-coding	1.409	-0.467	8.873	1.73e-13	2.51e-12	20.185
SERPINH1	ENSG00000149257	protein-coding	1.409	-0.386	7.733	2.9e-11	2.47e-10	15.117
CCDC15	ENSG00000149548	protein-coding	1.409	1.49	6.191	2.51e-08	1.2e-07	8.447
CYP2C8	ENSG00000138115	protein-coding	1.409	1.437	2.568	0.017	0.029	-3.69
CDX4	ENSG00000131264	protein-coding	1.408	-0.413	2.412	0.037	0.057	-3.706
PSRC1	ENSG00000134222	protein-coding	1.406	0.461	7.795	2.19e-11	1.92e-10	15.392
GNL3L	ENSG00000130119	protein-coding	1.406	-2.56	7.671	3.82e-11	3.17e-10	14.844
PRODH2	ENSG00000250799	protein-coding	1.406	0.681	3.188	0.003	0.005	-2.37
CDK19	ENSG00000155111	protein-coding	1.405	-0.3	6.897	1.18e-09	7.29e-09	11.458
GALNT15	ENSG00000131386	protein-coding	1.404	-2.006	7.141	4.03e-10	2.75e-09	12.516
ING5	ENSG00000168395	protein-coding	1.404	0.257	6.61	4.14e-09	2.29e-08	10.221
POLR3E	ENSG00000058600	protein-coding	1.404	-1.566	5.249	1.26e-06	4.44e-06	4.618
PCDHGB6	ENSG00000253305	protein-coding	1.403	1.006	4.675	9.54e-05	0.000242	1.23
IGLON5	ENSG00000142549	protein-coding	1.402	1.015	7.425	1.14e-10	8.69e-10	13.761
DFFB	ENSG00000169598	protein-coding	1.402	1.211	3.585	0.002	0.005	-1.607
NMBR	ENSG00000135577	protein-coding	1.402	0.39	2.559	0.034	0.053	-3.514
IFNA4	ENSG00000236637	protein-coding	1.401	0.217	8.911	1.46e-13	2.17e-12	20.353
HS6ST1	ENSG00000136720	protein-coding	1.4	-0.189	5.725	1.8e-07	7.36e-07	6.52
KLF11	ENSG00000172059	protein-coding	1.399	-0.186	10.496	1.23e-16	4.1e-15	27.379
DMRTC2	ENSG00000142025	protein-coding	1.398	1.763	2.618	0.016	0.026	-3.569
C1orf159	ENSG00000131591	protein-coding	1.397	0.49	10.975	1.5e-17	6.51e-16	29.469
MED13	ENSG00000108510	protein-coding	1.397	0.154	8.106	5.44e-12	5.52e-11	16.772
MST1P2	ENSG00000186301	pseudo	1.397	1.353	7.335	1.7e-10	1.26e-09	13.365
ZBTB10	ENSG00000205189	protein-coding	1.397	0.531	5.232	1.35e-06	4.72e-06	4.553
DLL3	ENSG00000090932	protein-coding	1.397	0.859	4.103	0.0001	0.000254	0.397
HOXC12	ENSG00000123407	protein-coding	1.397	1.665	2.094	0.044	0.066	-4.777
TAT	ENSG00000198650	protein-coding	1.395	0.179	5.896	1.29e-07	5.42e-07	6.939
GALP	ENSG00000197487	protein-coding	1.395	0.2	3.029	0.007	0.012	-2.508
DBF4	ENSG00000006634	protein-coding	1.394	1.518	5.399	2.73e-06	9.06e-06	4.28
RIPPLY2	ENSG00000203877	protein-coding	1.394	0.722	2.841	0.007	0.013	-3.156
ZP4	ENSG00000116996	protein-coding	1.394	0.601	2.36	0.046	0.07	-3.793
RNF24	ENSG00000101236	protein-coding	1.393	-0.227	9.765	3.17e-15	7.15e-14	24.154
LIPC	ENSG00000166035	protein-coding	1.393	0.663	2.528	0.017	0.028	-3.852
GLI4	ENSG00000250571	protein-coding	1.392	0.235	7.61	5.01e-11	4.07e-10	14.575
MIR181A2HG	ENSG00000224020	ncRNA	1.392	0.552	3.036	0.008	0.015	-2.671
FIRRE	ENSG00000213468	ncRNA	1.391	2.329	2.397	0.022	0.036	-4.173
DIRAS2	ENSG00000165023	protein-coding	1.391	2.695	2.324	0.031	0.049	-4.047
POM121	ENSG00000196313	protein-coding	1.39	0.867	8.17	4.09e-12	4.26e-11	17.054
LYG1	ENSG00000144214	protein-coding	1.389	1.166	7.725	2.99e-11	2.54e-10	15.084
H2AC20	ENSG00000184260	protein-coding	1.389	0.533	7.585	5.62e-11	4.52e-10	14.462
VAX2	ENSG00000116035	protein-coding	1.389	0.877	5.049	3.03e-06	1e-05	3.795
KRT80	ENSG00000167767	protein-coding	1.388	0.011	3.055	0.003	0.006	-2.836
SATB2-AS1	ENSG00000225953	ncRNA	1.388	0.307	2.393	0.031	0.049	-3.799
DDX11L2	ENSG00000236397	pseudo	1.387	0.35	11.104	8.52e-18	4.02e-16	30.031
SLX4IP	ENSG00000149346	protein-coding	1.387	0.48	7.865	1.61e-11	1.46e-10	15.7
CCDC85C	ENSG00000205476	protein-coding	1.386	0.207	8.105	5.46e-12	5.54e-11	16.767
GPC2	ENSG00000213420	protein-coding	1.386	0.928	7.015	7.03e-10	4.57e-09	11.967
TENM1	ENSG00000009694	protein-coding	1.386	0.547	3.111	0.003	0.005	-2.682
KIF3C	ENSG00000084731	protein-coding	1.385	-0.546	8.067	6.5e-12	6.48e-11	16.595
ENOX2	ENSG00000165675	protein-coding	1.385	0.236	5.035	3.01e-06	9.94e-06	3.784
TAOK2	ENSG00000149930	protein-coding	1.384	0.197	8.057	6.79e-12	6.73e-11	16.552
PLAC4	ENSG00000280109	ncRNA	1.383	-0.107	2.663	0.009	0.017	-3.86
SHMT2	ENSG00000182199	protein-coding	1.382	0.402	9.473	1.17e-14	2.28e-13	22.854
REG1B	ENSG00000172023	protein-coding	1.381	0.61	3.46	0.000991	0.002	-1.632
ZDHHC22	ENSG00000177108	protein-coding	1.38	-0.054	7.073	5.43e-10	3.6e-09	12.222
ABL2	ENSG00000143322	protein-coding	1.379	0.242	10.162	5.41e-16	1.51e-14	25.91
CBX8	ENSG00000141570	protein-coding	1.378	1.013	8.988	1.03e-13	1.59e-12	20.698
RELT	ENSG00000054967	protein-coding	1.378	0.352	8.286	2.43e-12	2.67e-11	17.571
MISP3	ENSG00000141854	protein-coding	1.377	0.352	8.894	1.58e-13	2.32e-12	20.279
CPT1B	ENSG00000205560	protein-coding	1.377	1.422	8.729	3.31e-13	4.43e-12	19.545
STRN	ENSG00000115808	protein-coding	1.377	0.024	7.304	1.95e-10	1.42e-09	13.23
CEP70	ENSG00000114107	protein-coding	1.377	1.161	6.154	2.95e-08	1.39e-07	8.291
PRRC2C	ENSG00000117523	protein-coding	1.375	0.764	7.837	1.82e-11	1.63e-10	15.578
ITSN2	ENSG00000198399	protein-coding	1.375	0.709	7.191	3.23e-10	2.25e-09	12.734
AVP	ENSG00000101200	protein-coding	1.375	0.148	5.224	1.39e-06	4.85e-06	4.523
LIME1	ENSG00000203896	protein-coding	1.374	0.38	11.062	1.02e-17	4.72e-16	29.849
VTI1A	ENSG00000151532	protein-coding	1.374	0.145	7.981	9.54e-12	9.07e-11	16.215
AQP7	ENSG00000165269	protein-coding	1.374	-1.144	6.411	9.77e-09	5.07e-08	9.376
DUSP8	ENSG00000184545	protein-coding	1.374	0.427	6.077	4.08e-08	1.87e-07	7.972
NSMF	ENSG00000165802	protein-coding	1.373	0.525	9.123	5.64e-14	9.26e-13	21.299
AP3D1	ENSG00000065000	protein-coding	1.373	0.148	7.079	5.29e-10	3.51e-09	12.248
STK36	ENSG00000163482	protein-coding	1.372	1.057	10.37	2.15e-16	6.68e-15	26.825
TCF3	ENSG00000071564	protein-coding	1.371	0.208	7.947	1.11e-11	1.04e-10	16.063
HDAC4	ENSG00000068024	protein-coding	1.371	0.102	7.698	3.38e-11	2.85e-10	14.963
SH3BP2	ENSG00000087266	protein-coding	1.37	-0.007	9.506	1.01e-14	2.01e-13	23.002
ADH1B	ENSG00000196616	protein-coding	1.37	-0.345	3.781	0.000332	0.000773	-0.64
DOT1L	ENSG00000104885	protein-coding	1.369	0.565	8.298	2.3e-12	2.54e-11	17.623
MAST1	ENSG00000105613	protein-coding	1.369	0.1	5.632	2.64e-07	1.05e-06	6.142
CRISPLD2	ENSG00000103196	protein-coding	1.369	-1.503	3.562	0.000628	0.001	-1.354
RGL3	ENSG00000205517	protein-coding	1.368	0.673	7.105	4.72e-10	3.17e-09	12.36
BUB1B	ENSG00000156970	protein-coding	1.368	1.665	5.445	5.69e-07	2.13e-06	5.393
PCDHGC4	ENSG00000242419	protein-coding	1.368	0.879	3.536	0.001	0.003	-1.514
SLCO1B1	ENSG00000134538	protein-coding	1.368	2.309	2.124	0.046	0.069	-4.508
PCAT6	ENSG00000228288	ncRNA	1.365	1.126	8.142	4.64e-12	4.79e-11	16.928
CARMIL2	ENSG00000159753	protein-coding	1.365	-0.609	7.53	7.15e-11	5.64e-10	14.224
METRN	ENSG00000103260	protein-coding	1.365	-0.519	6.529	5.87e-09	3.17e-08	9.876
CCL27	ENSG00000213927	protein-coding	1.364	0.272	6.357	1.23e-08	6.27e-08	9.146
PLXNA1	ENSG00000114554	protein-coding	1.364	0.456	6.187	3.51e-08	1.64e-07	8.181
ADAR	ENSG00000160710	protein-coding	1.364	0.498	6.082	5.4e-08	2.42e-07	7.765
PRDM12	ENSG00000130711	protein-coding	1.364	1.427	4.234	0.00014	0.000347	0.511
AHSP	ENSG00000169877	protein-coding	1.363	-0.176	6.056	4.96e-08	2.24e-07	7.799
GTF2I	ENSG00000263001	protein-coding	1.363	0.616	5.766	1.51e-07	6.27e-07	6.687
FUT5	ENSG00000130383	protein-coding	1.363	-1.403	5.267	1.17e-06	4.15e-06	4.689
TEP1	ENSG00000129566	protein-coding	1.363	-2.497	4.271	5.39e-05	0.000143	0.984
UBE2S	ENSG00000108106	protein-coding	1.362	0.2	9.895	1.78e-15	4.31e-14	24.728
YWHAZ	ENSG00000164924	protein-coding	1.362	0.416	8.713	3.57e-13	4.73e-12	19.47
MAGIX	ENSG00000269313	protein-coding	1.362	0.274	6.888	1.23e-09	7.55e-09	11.42
CTAGE6	ENSG00000271321	protein-coding	1.362	1.797	6.478	7.97e-09	4.21e-08	9.595
CCNB2	ENSG00000157456	protein-coding	1.362	1.489	5.247	1.27e-06	4.46e-06	4.613
ACP1	ENSG00000143727	protein-coding	1.362	0.537	2.683	0.019	0.031	-3.212
ABCD1	ENSG00000101986	protein-coding	1.361	-0.228	7.826	1.91e-11	1.69e-10	15.53
NSF	ENSG00000073969	protein-coding	1.361	0.49	5.746	1.64e-07	6.76e-07	6.608
TTLL5	ENSG00000119685	protein-coding	1.36	-0.013	8.746	3.07e-13	4.15e-12	19.617
TMUB1	ENSG00000164897	protein-coding	1.359	-0.134	8.564	6.95e-13	8.62e-12	18.809
STMN1	ENSG00000117632	protein-coding	1.359	0.351	7.378	1.41e-10	1.05e-09	13.554
YLPM1	ENSG00000119596	protein-coding	1.359	0.339	6.053	4.53e-08	2.07e-07	7.87
FASN	ENSG00000169710	protein-coding	1.359	-0.118	4.711	1.04e-05	3.13e-05	2.568
EGLN1	ENSG00000135766	protein-coding	1.358	0.038	11.906	2.65e-19	1.94e-17	33.478
MIA2	ENSG00000150527	protein-coding	1.358	2.259	6.083	3.97e-08	1.83e-07	7.998
PLCB2	ENSG00000137841	protein-coding	1.358	1.722	3.645	0.00048	0.001	-1.088
MCHR1	ENSG00000128285	protein-coding	1.357	-0.309	2.687	0.012	0.02	-3.396
LMTK3	ENSG00000142235	protein-coding	1.356	-0.287	7.047	6.1e-10	4.01e-09	12.106
FOSL2	ENSG00000075426	protein-coding	1.355	-0.662	4.99	3.53e-06	1.15e-05	3.617
TMEM31	ENSG00000179363	protein-coding	1.355	0.965	4.859	6.3e-06	1.97e-05	3.092
DEPDC1B	ENSG00000035499	protein-coding	1.355	1.939	3.702	0.000423	0.000964	-0.918
JPT1	ENSG00000189159	protein-coding	1.354	0.192	8.089	5.87e-12	5.93e-11	16.695
ASPH	ENSG00000198363	protein-coding	1.354	-0.424	6.337	1.35e-08	6.81e-08	9.06
ERRFI1	ENSG00000116285	protein-coding	1.354	0.594	5.729	1.77e-07	7.25e-07	6.536
LBP	ENSG00000129988	protein-coding	1.354	-0.358	4.063	0.000133	0.00033	0.232
TNFAIP8L1	ENSG00000185361	protein-coding	1.353	-1.002	8.684	4.05e-13	5.3e-12	19.345
CAPRIN2	ENSG00000110888	protein-coding	1.353	0.889	8.35	1.82e-12	2.07e-11	17.853
PRKAG2	ENSG00000106617	protein-coding	1.352	-0.644	6.244	2e-08	9.78e-08	8.67
PLGLB1	ENSG00000183281	protein-coding	1.352	0.799	5.954	6.88e-08	3.03e-07	7.46
RASA4	ENSG00000105808	protein-coding	1.351	-0.765	7.843	1.77e-11	1.59e-10	15.603
SOHLH1	ENSG00000165643	protein-coding	1.351	1.073	2.098	0.044	0.067	-4.722
HPD	ENSG00000158104	protein-coding	1.35	-0.522	4.456	2.8e-05	7.77e-05	1.632
TMEM250	ENSG00000238227	protein-coding	1.348	-0.201	8.32	2.08e-12	2.33e-11	17.723
KIAA1671	ENSG00000197077	protein-coding	1.348	-0.372	6.553	5.29e-09	2.89e-08	9.979
LRRC8A	ENSG00000136802	protein-coding	1.347	-0.256	7.632	4.55e-11	3.72e-10	14.67
TNNI3	ENSG00000129991	protein-coding	1.347	0.29	4.273	5.33e-05	0.000141	0.993
GABRD	ENSG00000187730	protein-coding	1.346	0.308	5.841	1.3e-07	5.45e-07	6.87
BROX	ENSG00000162819	protein-coding	1.345	0.779	7.9	1.37e-11	1.26e-10	15.856
TELO2	ENSG00000100726	protein-coding	1.344	0.165	8.971	1.11e-13	1.7e-12	20.623
LKAAEAR1	ENSG00000171695	protein-coding	1.344	0.201	5.814	1.24e-07	5.22e-07	6.883
TRABD	ENSG00000170638	protein-coding	1.343	0.366	8.669	4.33e-13	5.63e-12	19.278
SEPTIN6	ENSG00000125354	protein-coding	1.343	0.087	5.443	5.73e-07	2.15e-06	5.387
HS1BP3	ENSG00000118960	protein-coding	1.343	0.376	4.383	8.59e-05	0.00022	0.988
CCDC59	ENSG00000133773	protein-coding	1.342	0.815	11.291	3.77e-18	1.96e-16	30.841
LERFS	ENSG00000234665	ncRNA	1.342	0.758	2.302	0.034	0.052	-4.08
LOC100129917	ENSG00000249592	ncRNA	1.34	-0.231	10.142	5.93e-16	1.63e-14	25.819
SLC5A6	ENSG00000138074	protein-coding	1.34	0.046	8.953	1.21e-13	1.82e-12	20.543
FBXO44	ENSG00000132879	protein-coding	1.34	-0.123	8.812	2.28e-13	3.2e-12	19.913
HJURP	ENSG00000123485	protein-coding	1.34	2.116	4.671	1.31e-05	3.87e-05	2.38
LRP5	ENSG00000162337	protein-coding	1.339	-0.356	6.813	1.71e-09	1.02e-08	11.093
VASH2	ENSG00000143494	protein-coding	1.339	0.781	3.982	0.000231	0.000552	-0.125
ARHGAP35	ENSG00000160007	protein-coding	1.338	0.05	7.305	1.95e-10	1.42e-09	13.233
SFI1	ENSG00000198089	protein-coding	1.337	0.212	10.508	1.17e-16	3.9e-15	27.433
CCDC174	ENSG00000154781	protein-coding	1.337	0.284	6.884	1.25e-09	7.67e-09	11.402
P4HA1	ENSG00000122884	protein-coding	1.336	0.104	6.514	6.26e-09	3.37e-08	9.813
CENPU	ENSG00000151725	protein-coding	1.335	2.168	5.555	3.62e-07	1.41e-06	5.833
TRAM2	ENSG00000065308	protein-coding	1.334	0.363	8.794	2.47e-13	3.43e-12	19.835
SMIM24	ENSG00000095932	protein-coding	1.334	0.52	5.83	1.16e-07	4.9e-07	6.951
STAU2	ENSG00000040341	protein-coding	1.333	0.397	7.717	3.11e-11	2.63e-10	15.047
TGIF2LY	ENSG00000176679	protein-coding	1.333	0.348	2.886	0.009	0.016	-2.994
PCDHGA9	ENSG00000261934	protein-coding	1.332	1.022	6.066	1.19e-07	5.04e-07	7.148
NDUFA4L2	ENSG00000185633	protein-coding	1.332	-0.346	5.339	9.38e-07	3.38e-06	4.93
ERICH1	ENSG00000104714	protein-coding	1.331	-0.235	6.484	7.12e-09	3.79e-08	9.686
LRRC14	ENSG00000160959	protein-coding	1.331	0.55	5.125	2.07e-06	7e-06	4.137
RBBP6	ENSG00000122257	protein-coding	1.33	-0.406	7.717	3.12e-11	2.64e-10	15.044
DMBX1	ENSG00000197587	protein-coding	1.33	0.392	5.109	4.06e-06	1.31e-05	3.677
TNFRSF10B	ENSG00000120889	protein-coding	1.329	-0.195	9.247	3.23e-14	5.6e-13	21.85
RUVBL1	ENSG00000175792	protein-coding	1.329	0.727	6.251	1.94e-08	9.49e-08	8.701
APOA5	ENSG00000110243	protein-coding	1.328	0.667	4.161	9.23e-05	0.000235	0.568
HEMGN	ENSG00000136929	protein-coding	1.328	0.77	2.639	0.025	0.04	-3.41
CFAP97D1	ENSG00000231256	protein-coding	1.327	0.418	4.906	8.95e-06	2.72e-05	2.951
HAND2	ENSG00000164107	protein-coding	1.326	-1.294	4.979	3.67e-06	1.19e-05	3.578
E2F8	ENSG00000129173	protein-coding	1.326	1.076	3.435	0.001	0.002	-1.731
SLC17A4	ENSG00000146039	protein-coding	1.326	0.744	3.261	0.002	0.004	-2.212
RBM27	ENSG00000091009	protein-coding	1.325	0.277	8.651	4.71e-13	6.06e-12	19.194
MEN1	ENSG00000133895	protein-coding	1.325	-0.121	8.427	1.29e-12	1.5e-11	18.198
RAB3IL1	ENSG00000167994	protein-coding	1.325	-0.121	5.729	1.76e-07	7.23e-07	6.539
PCDHB9	ENSG00000177839	protein-coding	1.324	-0.26	4.891	5.19e-06	1.65e-05	3.241
SAC3D1	ENSG00000168061	protein-coding	1.323	0.69	7.749	2.7e-11	2.31e-10	15.187
IRF7	ENSG00000185507	protein-coding	1.323	0.235	7.676	3.74e-11	3.12e-10	14.865
BTBD18	ENSG00000233436	protein-coding	1.323	-0.163	5.115	2.15e-06	7.25e-06	4.1
CRYBG2	ENSG00000176092	protein-coding	1.323	-1.642	5.029	3.03e-06	9.98e-06	3.766
DYNC2H1	ENSG00000187240	protein-coding	1.323	0.945	2.842	0.009	0.016	-2.939
SBNO2	ENSG00000064932	protein-coding	1.322	-0.808	7.968	1.01e-11	9.54e-11	16.16
KCNA3	ENSG00000177272	protein-coding	1.322	0.688	2.39	0.033	0.051	-3.805
PIMREG	ENSG00000129195	protein-coding	1.321	3.303	7.316	1.86e-10	1.36e-09	13.281
LEF1	ENSG00000138795	protein-coding	1.32	0.657	4.052	0.00012	0.000301	0.224
SZT2	ENSG00000198198	protein-coding	1.319	-0.154	7.895	1.4e-11	1.29e-10	15.835
H3C10	ENSG00000278828	protein-coding	1.319	0.511	7.015	7.02e-10	4.56e-09	11.969
DLX2	ENSG00000115844	protein-coding	1.319	3.071	2.857	0.006	0.01	-3.293
KRT25	ENSG00000204897	protein-coding	1.319	1.972	2.549	0.014	0.024	-3.972
RXRA	ENSG00000186350	protein-coding	1.318	-0.478	6.765	2.11e-09	1.24e-08	10.885
TTLL6	ENSG00000170703	protein-coding	1.318	0.54	4.056	0.000201	0.000485	0.093
NDST1	ENSG00000070614	protein-coding	1.317	0.211	8.184	4.17e-12	4.33e-11	17.042
LUC7L	ENSG00000007392	protein-coding	1.317	0.709	7.265	2.32e-10	1.66e-09	13.06
RNPS1	ENSG00000205937	protein-coding	1.317	-0.243	7.181	3.38e-10	2.34e-09	12.691
PCDHGA7	ENSG00000253537	protein-coding	1.317	0.337	6.396	1.04e-08	5.38e-08	9.31
TSEN54	ENSG00000182173	protein-coding	1.316	0.303	10.589	8.16e-17	2.84e-15	27.788
ATXN2L	ENSG00000168488	protein-coding	1.316	0.374	8.349	1.83e-12	2.08e-11	17.849
ORC6	ENSG00000091651	protein-coding	1.315	-0.201	7.356	1.55e-10	1.15e-09	13.457
OSER1-DT	ENSG00000223891	ncRNA	1.315	0.704	6.492	6.9e-09	3.67e-08	9.718
SNX22	ENSG00000157734	protein-coding	1.315	0.856	5.51	4.36e-07	1.67e-06	5.653
SMG7-AS1	ENSG00000232860	ncRNA	1.315	2.026	5.132	5.15e-06	1.64e-05	3.554
PEG10	ENSG00000242265	protein-coding	1.315	-1.334	3.729	0.00036	0.000831	-0.828
ZG16	ENSG00000174992	protein-coding	1.315	0.386	3.191	0.003	0.005	-2.318
RNF216	ENSG00000011275	protein-coding	1.314	-0.456	8.305	2.23e-12	2.47e-11	17.655
GOLIM4	ENSG00000173905	protein-coding	1.313	1.209	7.088	5.08e-10	3.38e-09	12.288
NGEF	ENSG00000066248	protein-coding	1.313	0.071	5.548	3.72e-07	1.44e-06	5.807
KRBOX4	ENSG00000147121	protein-coding	1.311	0.871	8.091	5.83e-12	5.89e-11	16.703
NTM	ENSG00000182667	protein-coding	1.311	0.468	3.798	0.000285	0.00067	-0.606
ATP6V1FNB	ENSG00000272899	protein-coding	1.311	1.374	3.287	0.002	0.005	-2.108
KERA	ENSG00000139330	protein-coding	1.311	0.622	2.553	0.018	0.03	-3.604
CCHCR1	ENSG00000204536	protein-coding	1.31	-0.021	9.571	7.54e-15	1.55e-13	23.294
PGLYRP2	ENSG00000161031	protein-coding	1.31	-0.498	6.504	7.44e-09	3.95e-08	9.664
CLIP1	ENSG00000130779	protein-coding	1.31	0.526	5.565	3.48e-07	1.35e-06	5.873
TRAF3	ENSG00000131323	protein-coding	1.31	0.601	4.961	7.9e-06	2.43e-05	3.119
SMC4	ENSG00000113810	protein-coding	1.309	2.841	6.199	2.43e-08	1.16e-07	8.482
NACC2	ENSG00000148411	protein-coding	1.308	-0.076	9.116	5.81e-14	9.5e-13	21.269
ELFN1	ENSG00000225968	protein-coding	1.308	0.377	5.441	5.77e-07	2.16e-06	5.379
C15orf62	ENSG00000188277	protein-coding	1.307	-1.139	5.423	6.21e-07	2.32e-06	5.308
ADCY10	ENSG00000143199	protein-coding	1.306	1.827	5.187	2.42e-06	8.11e-06	4.145
LINC02223	ENSG00000249937	ncRNA	1.306	1.046	2.69	0.013	0.022	-3.457
PPP2R5B	ENSG00000068971	protein-coding	1.305	-0.077	9.339	2.14e-14	3.86e-13	22.261
NOP58	ENSG00000055044	protein-coding	1.305	1.837	8.97	1.12e-13	1.71e-12	20.616
UBXN2B	ENSG00000215114	protein-coding	1.305	0.627	7.95	1.1e-11	1.03e-10	16.078
MED9	ENSG00000141026	protein-coding	1.305	0.764	7.001	7.46e-10	4.81e-09	11.909
GOLGA8EP	ENSG00000185182	pseudo	1.305	0.149	4.611	1.9e-05	5.43e-05	2.107
LOC729815	ENSG00000235705	ncRNA	1.305	0.37	2.746	0.012	0.021	-3.076
HDAC10	ENSG00000100429	protein-coding	1.304	0.16	7.227	2.75e-10	1.94e-09	12.893
GPSM1	ENSG00000160360	protein-coding	1.304	0.75	6.472	7.84e-09	4.14e-08	9.598
LINC01949	ENSG00000233828	ncRNA	1.304	1.366	5.504	6.77e-07	2.51e-06	5.341
POM121L8P	ENSG00000229266	pseudo	1.303	-0.123	5.767	1.6e-07	6.61e-07	6.646
PMS2P3	ENSG00000127957	pseudo	1.302	0.82	9.128	5.52e-14	9.09e-13	21.32
JPH1	ENSG00000104369	protein-coding	1.301	-0.115	4.55	1.91e-05	5.47e-05	1.98
SEC61A2	ENSG00000065665	protein-coding	1.299	0.946	7.986	9.31e-12	8.9e-11	16.24
CAMK2N2	ENSG00000163888	protein-coding	1.299	-0.231	6.095	3.78e-08	1.75e-07	8.047
FOXD2-AS1	ENSG00000237424	ncRNA	1.299	0.091	5.5	4.66e-07	1.77e-06	5.595
DOK3	ENSG00000146094	protein-coding	1.298	0.631	6.408	9.89e-09	5.12e-08	9.364
ANXA9	ENSG00000143412	protein-coding	1.298	-1.831	4.795	7.52e-06	2.32e-05	2.882
AGMAT	ENSG00000116771	protein-coding	1.298	-0.008	4.788	7.73e-06	2.38e-05	2.856
VCX	ENSG00000182583	protein-coding	1.298	1.371	3.51	0.000743	0.002	-1.513
BMP3	ENSG00000152785	protein-coding	1.298	0.137	2.13	0.042	0.065	-4.58
RASL10B	ENSG00000270885	protein-coding	1.297	-1.302	8.602	5.88e-13	7.39e-12	18.975
TPM3	ENSG00000143549	protein-coding	1.297	-0.02	4.876	6.97e-06	2.16e-05	3.07
WFDC11	ENSG00000180083	protein-coding	1.297	0.654	2.7	0.017	0.029	-3.337
FOXS1	ENSG00000179772	protein-coding	1.296	0.635	7.069	5.53e-10	3.66e-09	12.203
RHPN1-AS1	ENSG00000254389	ncRNA	1.296	1.683	4.946	4.43e-06	1.42e-05	3.414
GUSBP4	ENSG00000239650	pseudo	1.295	2.035	4.81	7.1e-06	2.2e-05	2.938
NPIPB3	ENSG00000169246	protein-coding	1.294	0.947	7.977	9.7e-12	9.19e-11	16.199
TANC2	ENSG00000170921	protein-coding	1.293	1.232	5.515	4.39e-07	1.68e-06	5.653
TMEM92	ENSG00000167105	protein-coding	1.293	-0.911	4.032	0.000126	0.000315	0.167
BGLAP	ENSG00000242252	protein-coding	1.291	-0.011	7.405	1.25e-10	9.45e-10	13.67
HM13	ENSG00000101294	protein-coding	1.29	-1.363	7.009	7.2e-10	4.65e-09	11.944
MECOM	ENSG00000085276	protein-coding	1.29	-0.871	4.6	1.61e-05	4.66e-05	2.162
BMP10	ENSG00000163217	protein-coding	1.29	0.353	3.994	0.000574	0.001	-0.443
DHX33	ENSG00000005100	protein-coding	1.289	0.483	6.992	9.14e-10	5.77e-09	11.736
BLM	ENSG00000197299	protein-coding	1.289	2.052	5.639	2.56e-07	1.02e-06	6.173
ABCA17P	ENSG00000238098	pseudo	1.289	-0.491	5.335	8.9e-07	3.22e-06	4.957
ITIH3	ENSG00000162267	protein-coding	1.289	0.077	3.45	0.000902	0.002	-1.696
TTF2	ENSG00000116830	protein-coding	1.289	0.011	3.612	0.001	0.003	-1.366
ATAD3A	ENSG00000197785	protein-coding	1.288	0.328	8.242	2.96e-12	3.2e-11	17.373
RNF19A	ENSG00000034677	protein-coding	1.287	0.617	7.89	1.43e-11	1.31e-10	15.813
ALDOC	ENSG00000109107	protein-coding	1.287	-0.57	7.855	1.68e-11	1.51e-10	15.657
PSD2-AS1	ENSG00000249131	ncRNA	1.287	-0.142	2.741	0.017	0.028	-3.245
MTG2	ENSG00000101181	protein-coding	1.286	0.021	8.47	1.06e-12	1.26e-11	18.387
RASA4CP	ENSG00000228903	pseudo	1.285	-0.611	6.882	1.26e-09	7.73e-09	11.392
CXXC5	ENSG00000171604	protein-coding	1.284	0.206	7.5	8.18e-11	6.4e-10	14.091
SLC6A8	ENSG00000130821	protein-coding	1.283	-0.02	10.71	4.79e-17	1.77e-15	28.316
CTBP1-DT	ENSG00000196810	ncRNA	1.283	0.478	7.541	6.81e-11	5.39e-10	14.272
USP35	ENSG00000118369	protein-coding	1.282	0.413	10.685	5.35e-17	1.95e-15	28.207
PRKAR2A	ENSG00000114302	protein-coding	1.282	-2.932	5.224	1.39e-06	4.87e-06	4.521
CHEK1	ENSG00000149554	protein-coding	1.282	-0.83	5.075	2.52e-06	8.4e-06	3.943
FDCSP	ENSG00000181617	protein-coding	1.282	-2.535	2.575	0.012	0.021	-4.074
HABP2	ENSG00000148702	protein-coding	1.282	0.776	2.484	0.02	0.034	-3.876
TTLL10	ENSG00000162571	protein-coding	1.281	0.385	3.901	0.000325	0.000757	-0.397
PAWR	ENSG00000177425	protein-coding	1.28	0.61	9.843	2.24e-15	5.29e-14	24.497
RACGAP1	ENSG00000161800	protein-coding	1.28	1.007	6.03	4.98e-08	2.25e-07	7.775
MAPK15	ENSG00000181085	protein-coding	1.279	-0.137	7.937	1.16e-11	1.08e-10	16.022
C15orf39	ENSG00000167173	protein-coding	1.277	-0.573	7.978	9.67e-12	9.17e-11	16.202
RASA2	ENSG00000155903	protein-coding	1.277	0.687	7.717	3.11e-11	2.63e-10	15.045
HBA2	ENSG00000188536	protein-coding	1.277	-3.076	5.017	3.16e-06	1.04e-05	3.722
UAP1L1	ENSG00000197355	protein-coding	1.276	-0.308	6.817	1.67e-09	1e-08	11.112
SCAF4	ENSG00000156304	protein-coding	1.275	0.014	7.07	5.51e-10	3.65e-09	12.207
KIF18A	ENSG00000121621	protein-coding	1.275	2.221	4.71	1.48e-05	4.31e-05	2.378
ABCA4	ENSG00000198691	protein-coding	1.275	-0.24	4.273	5.35e-05	0.000142	0.991
CROCCP3	ENSG00000080947	pseudo	1.274	0.988	5.635	2.6e-07	1.03e-06	6.158
ZNF704	ENSG00000164684	protein-coding	1.273	-0.392	5.95	6.99e-08	3.08e-07	7.443
CEP128	ENSG00000100629	protein-coding	1.273	0.753	5.807	1.59e-07	6.59e-07	6.697
TTC39B	ENSG00000155158	protein-coding	1.272	0.194	8.004	8.6e-12	8.3e-11	16.318
FARP2	ENSG00000006607	protein-coding	1.272	0.137	7.491	8.51e-11	6.62e-10	14.051
TOP2A	ENSG00000131747	protein-coding	1.272	3.078	3.807	0.000278	0.000656	-0.572
RNF213	ENSG00000173821	protein-coding	1.271	-0.071	7.201	3.09e-10	2.16e-09	12.777
DAND5	ENSG00000179284	protein-coding	1.271	0.114	5.422	6.55e-07	2.43e-06	5.268
PNPLA6	ENSG00000032444	protein-coding	1.27	-0.502	7.415	1.19e-10	9.04e-10	13.718
SYF2	ENSG00000117614	protein-coding	1.27	0.691	5.945	7.14e-08	3.14e-07	7.423
ABLIM3	ENSG00000173210	protein-coding	1.27	-0.699	5.363	7.95e-07	2.9e-06	5.067
VCX3A	ENSG00000169059	protein-coding	1.27	1.372	3.47	0.000847	0.002	-1.636
SUN3	ENSG00000164744	protein-coding	1.269	0.509	2.845	0.007	0.013	-3.181
THRAP3	ENSG00000054118	protein-coding	1.268	0.127	8.327	2.02e-12	2.27e-11	17.751
SMG6	ENSG00000070366	protein-coding	1.268	-0.457	5.88	9.36e-08	4.03e-07	7.158
FAM106A	ENSG00000273018	protein-coding	1.268	0.396	4.871	5.6e-06	1.77e-05	3.168
HSD3B1	ENSG00000203857	protein-coding	1.268	0.368	2.993	0.004	0.008	-2.899
TMEM201	ENSG00000188807	protein-coding	1.267	0.624	9.678	4.68e-15	1.02e-13	23.767
TBC1D3P5	ENSG00000266433	pseudo	1.267	0.59	7.965	1.03e-11	9.67e-11	16.144
NOP2	ENSG00000111641	protein-coding	1.267	0.383	7.91	1.31e-11	1.21e-10	15.902
PDGFB	ENSG00000100311	protein-coding	1.267	-0.31	7.222	2.82e-10	1.99e-09	12.868
CPN2	ENSG00000178772	protein-coding	1.267	0.977	5.849	1.35e-07	5.63e-07	6.856
USP29	ENSG00000131864	protein-coding	1.267	0.283	4.687	4.64e-05	0.000124	1.689
TMEM86B	ENSG00000180089	protein-coding	1.265	0.202	8.423	1.31e-12	1.52e-11	18.18
RAB14	ENSG00000119396	protein-coding	1.265	0.441	7.513	7.73e-11	6.07e-10	14.147
KPNA4	ENSG00000186432	protein-coding	1.265	0.564	7.328	1.76e-10	1.29e-09	13.335
CEL	ENSG00000170835	protein-coding	1.265	-0.095	6.053	4.85e-08	2.2e-07	7.814
LINC01615	ENSG00000223485	ncRNA	1.265	1.373	3.558	0.001	0.002	-1.398
LTO1	ENSG00000149716	protein-coding	1.264	0.534	7.027	6.64e-10	4.34e-09	12.023
AQP12A	ENSG00000184945	protein-coding	1.264	0.913	2.714	0.009	0.017	-3.478
ABCA12	ENSG00000144452	protein-coding	1.264	1.108	2.591	0.014	0.023	-3.761
PSG1	ENSG00000231924	protein-coding	1.264	-0.015	2.119	0.043	0.066	-4.444
LOC730183	ENSG00000261840	protein-coding	1.263	1.024	6.356	1.24e-08	6.3e-08	9.141
SPNS1	ENSG00000169682	protein-coding	1.263	-0.84	5.976	6.25e-08	2.78e-07	7.554
PANK2	ENSG00000125779	protein-coding	1.263	-1.659	5.617	2.81e-07	1.11e-06	6.083
ABCC5	ENSG00000114770	protein-coding	1.263	-0.121	5.609	2.9e-07	1.14e-06	6.051
CHD5	ENSG00000116254	protein-coding	1.263	-0.205	3.467	0.001	0.003	-1.617
DNAH3	ENSG00000158486	protein-coding	1.263	0.013	2.69	0.019	0.031	-3.351
LRRN4	ENSG00000125872	protein-coding	1.262	-0.159	3.375	0.003	0.006	-1.972
PRKCZ	ENSG00000067606	protein-coding	1.261	-0.197	6.212	2.29e-08	1.11e-07	8.537
ITPKA	ENSG00000137825	protein-coding	1.261	-0.682	5.685	2.12e-07	8.59e-07	6.357
ALK	ENSG00000171094	protein-coding	1.261	1.005	3.003	0.006	0.011	-2.737
UBE2B	ENSG00000119048	protein-coding	1.26	-0.244	6.333	1.37e-08	6.91e-08	9.044
SCT	ENSG00000070031	protein-coding	1.26	-0.021	5.665	2.3e-07	9.27e-07	6.277
GOLGA8A	ENSG00000175265	protein-coding	1.26	0.208	5.592	3.11e-07	1.22e-06	5.984
CFLAR	ENSG00000003402	protein-coding	1.259	0.485	10.301	2.92e-16	8.82e-15	26.521
KLF1	ENSG00000105610	protein-coding	1.259	-0.197	8.423	1.31e-12	1.53e-11	18.179
TIA1	ENSG00000116001	protein-coding	1.258	0.912	8.894	1.58e-13	2.32e-12	20.279
MFSD14B	ENSG00000148110	protein-coding	1.258	-0.158	8.572	6.7e-13	8.35e-12	18.845
PDXDC2P-NPIPB14P	ENSG00000196696	pseudo	1.258	0.956	7.89	1.44e-11	1.31e-10	15.811
CYP2D6	ENSG00000100197	protein-coding	1.258	1.013	7.001	7.46e-10	4.81e-09	11.908
KLHL35	ENSG00000149243	protein-coding	1.258	0.955	6.39	1.07e-08	5.5e-08	9.285
PNMA5	ENSG00000198883	protein-coding	1.258	0.535	5.799	1.32e-07	5.52e-07	6.822
SPTA1	ENSG00000163554	protein-coding	1.258	0.589	2.673	0.016	0.027	-3.384
SLC12A7	ENSG00000113504	protein-coding	1.257	0.737	9.793	2.8e-15	6.39e-14	24.276
DIAPH1	ENSG00000131504	protein-coding	1.257	-0.005	7.401	1.27e-10	9.57e-10	13.656
SPC25	ENSG00000152253	protein-coding	1.257	2.315	3.725	0.000365	0.000843	-0.843
LETM1	ENSG00000168924	protein-coding	1.256	0.229	10.337	2.49e-16	7.62e-15	26.68
STAG3L1	ENSG00000205583	pseudo	1.256	-0.043	7.401	1.27e-10	9.59e-10	13.654
HSPD1	ENSG00000144381	protein-coding	1.256	0.927	5.951	6.95e-08	3.06e-07	7.45
UNC13D	ENSG00000092929	protein-coding	1.255	0.094	7.101	4.81e-10	3.22e-09	12.342
GRPEL2	ENSG00000164284	protein-coding	1.254	1.038	8.559	7.11e-13	8.77e-12	18.787
HOXB-AS3	ENSG00000233101	ncRNA	1.254	0.157	7.219	2.85e-10	2.01e-09	12.857
LCE2D	ENSG00000187223	protein-coding	1.254	-0.018	6.288	1.66e-08	8.25e-08	8.853
DLX3	ENSG00000064195	protein-coding	1.254	1.619	4.307	4.72e-05	0.000126	1.111
LINC02149	ENSG00000249332	ncRNA	1.254	0.243	3.068	0.01	0.017	-2.685
C9orf163	ENSG00000196366	protein-coding	1.253	0.654	9.167	4.62e-14	7.72e-13	21.497
STMN4	ENSG00000015592	protein-coding	1.253	-0.453	4.273	5.34e-05	0.000141	0.992
WHAMM	ENSG00000156232	protein-coding	1.252	-0.124	7.103	4.76e-10	3.19e-09	12.352
CCNT1	ENSG00000129315	protein-coding	1.252	0.426	6.829	1.59e-09	9.58e-09	11.163
PATE1	ENSG00000171053	protein-coding	1.252	-3.867	4.673	1.2e-05	3.57e-05	2.428
TARS2	ENSG00000143374	protein-coding	1.251	0.064	9.611	6.32e-15	1.33e-13	23.469
WDR5	ENSG00000196363	protein-coding	1.251	0.079	9.262	3.02e-14	5.27e-13	21.919
NUDT19	ENSG00000213965	protein-coding	1.251	-0.128	6.593	4.45e-09	2.46e-08	10.148
B4GALT2	ENSG00000117411	protein-coding	1.25	0.022	8.61	5.65e-13	7.13e-12	19.015
PTPN23	ENSG00000076201	protein-coding	1.25	-0.055	7.891	1.43e-11	1.31e-10	15.817
AP5B1	ENSG00000254470	protein-coding	1.25	-0.823	5.137	1.97e-06	6.7e-06	4.184
FETUB	ENSG00000090512	protein-coding	1.25	0.584	3.179	0.005	0.009	-2.389
DEFB4A	ENSG00000171711	protein-coding	1.249	0.09	9.596	6.77e-15	1.41e-13	23.402
LCE2A	ENSG00000187173	protein-coding	1.249	-0.046	9.375	1.82e-14	3.36e-13	22.42
RPL31	ENSG00000071082	protein-coding	1.249	1.237	7.166	3.61e-10	2.49e-09	12.624
DNAH17	ENSG00000187775	protein-coding	1.248	-2.475	5.183	1.64e-06	5.67e-06	4.361
BRD4	ENSG00000141867	protein-coding	1.247	-0.129	7.522	7.44e-11	5.85e-10	14.184
LOC400684	ENSG00000267213	ncRNA	1.246	0.428	5.242	1.29e-06	4.54e-06	4.592
OXSR1	ENSG00000172939	protein-coding	1.245	0.01	6.608	4.16e-09	2.31e-08	10.214
MRPS11	ENSG00000181991	protein-coding	1.244	-0.339	6.411	9.77e-09	5.07e-08	9.375
HOXC13-AS	ENSG00000249641	ncRNA	1.244	1.198	2.426	0.021	0.035	-4.083
DGAT1	ENSG00000185000	protein-coding	1.243	0.094	9.768	3.14e-15	7.1e-14	24.165
SCAF1	ENSG00000126461	protein-coding	1.243	-0.283	8.025	7.84e-12	7.68e-11	16.409
TBC1D24	ENSG00000162065	protein-coding	1.243	0.796	7.568	6.05e-11	4.83e-10	14.389
CEP131	ENSG00000141577	protein-coding	1.243	0.192	7.449	1.03e-10	7.89e-10	13.865
GON4L	ENSG00000116580	protein-coding	1.243	-0.547	6.959	8.96e-10	5.68e-09	11.727
PI4K2A	ENSG00000155252	protein-coding	1.243	0.014	6.501	6.62e-09	3.54e-08	9.758
H19	ENSG00000130600	ncRNA	1.243	-1.84	3.857	0.000233	0.000557	-0.417
SMG8	ENSG00000167447	protein-coding	1.243	0.112	3.239	0.003	0.007	-2.221
BOLL	ENSG00000152430	protein-coding	1.243	0.142	2.807	0.014	0.024	-3.142
GRB10	ENSG00000106070	protein-coding	1.242	0.242	7.501	8.16e-11	6.39e-10	14.093
RAB12	ENSG00000206418	protein-coding	1.241	-0.12	7.114	4.54e-10	3.06e-09	12.398
LRFN1	ENSG00000128011	protein-coding	1.241	0.324	5.694	2.04e-07	8.29e-07	6.395
GGT6	ENSG00000167741	protein-coding	1.24	-0.744	6.463	7.82e-09	4.14e-08	9.594
CUZD1	ENSG00000138161	protein-coding	1.24	1.025	5.246	1.27e-06	4.48e-06	4.607
NR2C2	ENSG00000177463	protein-coding	1.239	0.499	9.514	9.76e-15	1.95e-13	23.038
ARRDC1	ENSG00000197070	protein-coding	1.239	0.143	9.039	8.22e-14	1.29e-12	20.925
SLC23A3	ENSG00000213901	protein-coding	1.239	0.635	5.223	1.4e-06	4.88e-06	4.517
MS4A12	ENSG00000071203	protein-coding	1.239	0.556	3.769	0.001	0.003	-1.061
PUS7	ENSG00000091127	protein-coding	1.238	0.55	8.178	3.94e-12	4.12e-11	17.089
TBC1D3P2	ENSG00000188755	pseudo	1.238	1.063	7.968	1.01e-11	9.56e-11	16.157
SMG1P1	ENSG00000237296	pseudo	1.238	0.373	6.374	1.15e-08	5.85e-08	9.218
FASTK	ENSG00000164896	protein-coding	1.237	0.704	8.68	4.14e-13	5.41e-12	19.323
MAP3K13	ENSG00000073803	protein-coding	1.237	0.017	5.422	7.95e-07	2.9e-06	5.147
HROB	ENSG00000125319	protein-coding	1.237	0.158	5.309	1.58e-06	5.47e-06	4.546
ZC3H11A	ENSG00000058673	protein-coding	1.236	1.004	6.783	1.94e-09	1.15e-08	10.966
KCNQ1OT1	ENSG00000269821	ncRNA	1.236	0.448	5.785	1.4e-07	5.82e-07	6.766
LOC101928837	ENSG00000255100	ncRNA	1.236	0.43	5.452	5.52e-07	2.08e-06	5.422
RCOR1	ENSG00000089902	protein-coding	1.236	-0.196	5.143	2.15e-06	7.25e-06	4.144
UBE2V1	ENSG00000244687	protein-coding	1.235	0.136	9.737	3.59e-15	8.02e-14	24.03
CIAO3	ENSG00000103245	protein-coding	1.235	0.114	8.886	1.64e-13	2.39e-12	20.241
PAM16	ENSG00000217930	protein-coding	1.235	0.969	7.828	1.89e-11	1.68e-10	15.539
MAP6D1	ENSG00000180834	protein-coding	1.235	0.098	5.921	7.88e-08	3.44e-07	7.326
PARD3B	ENSG00000116117	protein-coding	1.235	0.571	5.546	3.76e-07	1.46e-06	5.797
PAGE2B	ENSG00000238269	protein-coding	1.235	0.917	2.148	0.04	0.061	-4.591
RAD52	ENSG00000002016	protein-coding	1.234	0.349	10.87	2.37e-17	9.45e-16	29.014
KRTAP4-11	ENSG00000212721	protein-coding	1.234	0.881	6.722	2.54e-09	1.47e-08	10.701
KRTAP19-1	ENSG00000184351	protein-coding	1.234	0.793	4.734	9.67e-06	2.93e-05	2.644
KDM8	ENSG00000155666	protein-coding	1.234	0.933	4.013	0.000135	0.000335	0.102
NCAPD2	ENSG00000010292	protein-coding	1.233	0.097	7.202	3.08e-10	2.15e-09	12.783
GPT	ENSG00000167701	protein-coding	1.233	0.276	6.673	3.14e-09	1.79e-08	10.491
SETX	ENSG00000107290	protein-coding	1.233	1.326	6.291	2.39e-08	1.15e-07	8.581
PTTG3P	ENSG00000213005	pseudo	1.233	0.656	4.54	2.36e-05	6.65e-05	1.873
KLHL3	ENSG00000146021	protein-coding	1.233	0.012	2.493	0.021	0.035	-3.724
A2ML1	ENSG00000166535	protein-coding	1.232	0.699	7.196	3.16e-10	2.21e-09	12.756
PANTR1	ENSG00000233639	ncRNA	1.232	-0.708	6.946	9.49e-10	5.98e-09	11.671
ATP6V0E2-AS1	ENSG00000204934	ncRNA	1.232	0.527	6.158	2.89e-08	1.37e-07	8.309
FAM166C	ENSG00000173557	protein-coding	1.232	0.058	6.149	3.01e-08	1.42e-07	8.27
C16orf58	ENSG00000140688	protein-coding	1.231	-0.12	7.132	4.2e-10	2.85e-09	12.476
SLC25A37	ENSG00000147454	protein-coding	1.231	0.185	6.131	3.25e-08	1.52e-07	8.195
ASAP1-IT2	ENSG00000280543	ncRNA	1.231	-0.833	5.691	2.06e-07	8.38e-07	6.384
STK11	ENSG00000118046	protein-coding	1.23	-0.12	7.926	1.22e-11	1.14e-10	15.97
C18orf54	ENSG00000166845	protein-coding	1.23	1.124	4.845	6.21e-06	1.94e-05	3.069
ARL6IP1	ENSG00000170540	protein-coding	1.229	0.329	9.861	2.07e-15	4.92e-14	24.578
YTHDF2	ENSG00000198492	protein-coding	1.228	0.142	9.879	1.91e-15	4.58e-14	24.656
ZNF71	ENSG00000197951	protein-coding	1.228	-0.032	9.398	1.64e-14	3.07e-13	22.523
SNX27	ENSG00000143376	protein-coding	1.228	0.041	6.657	3.36e-09	1.9e-08	10.425
ASIC3	ENSG00000213199	protein-coding	1.228	0.83	5.629	2.67e-07	1.06e-06	6.132
RAB11FIP4	ENSG00000131242	protein-coding	1.228	-0.784	4.614	1.5e-05	4.38e-05	2.214
PLAC1	ENSG00000170965	protein-coding	1.228	0.579	3.942	0.000274	0.000646	-0.208
TEX55	ENSG00000163424	protein-coding	1.228	0.417	2.22	0.049	0.073	-4.077
PTBP3	ENSG00000119314	protein-coding	1.227	-0.05	10.702	4.96e-17	1.82e-15	28.281
DNAJC5	ENSG00000101152	protein-coding	1.227	0.248	8.727	3.35e-13	4.47e-12	19.533
VPS13B	ENSG00000132549	protein-coding	1.227	0.822	3.436	0.001	0.002	-1.703
GUCY2D	ENSG00000132518	protein-coding	1.227	-0.302	2.394	0.04	0.062	-3.742
WDR55	ENSG00000120314	protein-coding	1.226	0.8	9.53	9.08e-15	1.83e-13	23.11
PFDN1	ENSG00000113068	protein-coding	1.226	0.434	7.511	7.8e-11	6.12e-10	14.138
GASAL1	ENSG00000253669	ncRNA	1.226	0.192	5.718	1.84e-07	7.55e-07	6.494
CCDC144NL	ENSG00000205212	pseudo	1.226	0.513	4.16	8.03e-05	0.000206	0.601
CAMK2N1	ENSG00000162545	protein-coding	1.225	0.044	3.503	0.00076	0.002	-1.534
CDKN1B	ENSG00000111276	protein-coding	1.224	-0.306	6.991	7.81e-10	5e-09	11.864
SHANK1	ENSG00000161681	protein-coding	1.223	0.478	5.206	1.71e-06	5.9e-06	4.37
MED13L	ENSG00000123066	protein-coding	1.223	-0.036	4.958	3.99e-06	1.29e-05	3.497
KIAA1257	ENSG00000114656	protein-coding	1.223	1.003	4.613	1.51e-05	4.39e-05	2.209
FLYWCH1	ENSG00000059122	protein-coding	1.222	-0.181	8.069	6.43e-12	6.42e-11	16.605
POM121L1P	ENSG00000183169	pseudo	1.222	0.384	7.267	2.31e-10	1.65e-09	13.065
BSN-DT	ENSG00000226913	ncRNA	1.222	0.048	2.495	0.026	0.041	-3.52
DHCR7	ENSG00000172893	protein-coding	1.221	0.121	8.098	5.63e-12	5.7e-11	16.737
ZNF236	ENSG00000130856	protein-coding	1.221	-0.315	7.834	1.84e-11	1.64e-10	15.564
FNTA	ENSG00000168522	protein-coding	1.221	0.021	6.783	1.94e-09	1.15e-08	10.966
PPID	ENSG00000171497	protein-coding	1.221	0.129	5.969	6.46e-08	2.86e-07	7.522
MTMR1	ENSG00000063601	protein-coding	1.221	0.004	4.991	3.51e-06	1.15e-05	3.622
NCOR1	ENSG00000141027	protein-coding	1.221	0.179	4.68	1.54e-05	4.46e-05	2.311
FBXL19-AS1	ENSG00000260852	ncRNA	1.221	0.914	2.883	0.01	0.017	-3.008
SUGP2	ENSG00000064607	protein-coding	1.22	-0.173	7.567	6.08e-11	4.86e-10	14.383
TTYH3	ENSG00000136295	protein-coding	1.22	-0.028	7.322	1.81e-10	1.32e-09	13.308
STK35	ENSG00000125834	protein-coding	1.22	-0.13	6.25	2.03e-08	9.89e-08	8.665
UBAP2	ENSG00000137073	protein-coding	1.219	0.528	9.3	2.55e-14	4.5e-13	22.087
CNGA4	ENSG00000132259	protein-coding	1.219	-0.083	6.4	1.39e-08	6.99e-08	9.092
GTF2A1	ENSG00000165417	protein-coding	1.219	0.222	5.426	6.15e-07	2.3e-06	5.317
CT47B1	ENSG00000236446	protein-coding	1.219	0.346	5.235	1.65e-06	5.7e-06	4.419
BSDC1	ENSG00000160058	protein-coding	1.218	0.343	10.533	1.05e-16	3.54e-15	27.539
PRR14	ENSG00000156858	protein-coding	1.218	0.114	9.546	8.45e-15	1.72e-13	23.181
ZNF275	ENSG00000063587	protein-coding	1.218	-0.205	7.9	1.37e-11	1.26e-10	15.857
LOC100131496	ENSG00000267882	ncRNA	1.218	0.398	2.345	0.039	0.06	-3.879
RSRC1	ENSG00000174891	protein-coding	1.217	0.454	7.797	2.17e-11	1.91e-10	15.401
ADM5	ENSG00000224420	protein-coding	1.217	-0.414	6.139	3.13e-08	1.47e-07	8.231
ZBTB34	ENSG00000177125	protein-coding	1.217	0.395	5.403	7.08e-07	2.61e-06	5.192
EEF1DP4	ENSG00000213640	pseudo	1.217	0.705	5.167	1.75e-06	6e-06	4.3
EIF2S3	ENSG00000130741	protein-coding	1.216	0.269	7.119	4.43e-10	2.99e-09	12.423
FEN1	ENSG00000168496	protein-coding	1.216	0.635	6.733	2.41e-09	1.4e-08	10.751
AP3M2	ENSG00000070718	protein-coding	1.215	0.243	7.435	1.09e-10	8.34e-10	13.804
LPCAT1	ENSG00000153395	protein-coding	1.215	0.234	6.406	1e-08	5.17e-08	9.353
EME2	ENSG00000197774	protein-coding	1.215	1.194	6.102	3.67e-08	1.7e-07	8.074
KCNK12	ENSG00000184261	protein-coding	1.215	-0.166	5.211	1.47e-06	5.1e-06	4.471
MUC1	ENSG00000185499	protein-coding	1.215	-0.139	3.725	0.000365	0.000843	-0.843
GUCA2A	ENSG00000197273	protein-coding	1.215	0.644	3.035	0.005	0.01	-2.706
JRK	ENSG00000234616	protein-coding	1.214	0.295	4.971	3.8e-06	1.23e-05	3.545
DGKH	ENSG00000102780	protein-coding	1.214	0.579	2.861	0.009	0.015	-3.075
ANKZF1	ENSG00000163516	protein-coding	1.213	0.653	7.83	1.88e-11	1.67e-10	15.545
FGD1	ENSG00000102302	protein-coding	1.213	-0.684	7.242	2.58e-10	1.83e-09	12.956
SLC7A9	ENSG00000021488	protein-coding	1.213	0.502	5.517	4.23e-07	1.62e-06	5.683
VTN	ENSG00000109072	protein-coding	1.213	0.501	4.797	7.46e-06	2.3e-05	2.89
CPLANE1	ENSG00000197603	protein-coding	1.212	1.092	5.779	1.43e-07	5.97e-07	6.74
KSR2	ENSG00000171435	protein-coding	1.212	0.581	3.85	0.000261	0.000617	-0.437
ADAM20P1	ENSG00000259158	pseudo	1.21	1.669	6.23	2.13e-08	1.03e-07	8.611
VHL	ENSG00000134086	protein-coding	1.21	0.235	6.047	4.63e-08	2.11e-07	7.848
ZNF318	ENSG00000171467	protein-coding	1.21	0.289	5.885	9.49e-08	4.08e-07	7.15
MATN4	ENSG00000124159	protein-coding	1.21	0.181	5.834	1.14e-07	4.84e-07	6.965
SNX5	ENSG00000089006	protein-coding	1.21	1.059	4.986	3.57e-06	1.17e-05	3.604
RAB42	ENSG00000188060	protein-coding	1.21	-0.492	4.605	1.56e-05	4.53e-05	2.178
TLX2	ENSG00000115297	protein-coding	1.21	-0.47	4.141	8.6e-05	0.00022	0.535
TAF8	ENSG00000137413	protein-coding	1.209	-0.344	6.727	2.48e-09	1.44e-08	10.725
CLEC4M	ENSG00000104938	protein-coding	1.209	-1.551	4.495	2.35e-05	6.62e-05	1.781
ADORA2A	ENSG00000128271	protein-coding	1.208	-0.372	8.874	1.72e-13	2.5e-12	20.19
LIG1	ENSG00000105486	protein-coding	1.208	0.51	8.207	3.46e-12	3.67e-11	17.22
PIP4K2B	ENSG00000276293	protein-coding	1.208	0.381	6.916	1.09e-09	6.77e-09	11.539
MYCBPAP	ENSG00000136449	protein-coding	1.208	0.783	4.845	6.22e-06	1.94e-05	3.067
GABPB2	ENSG00000143458	protein-coding	1.207	0.747	8.208	3.44e-12	3.65e-11	17.225
HBA1	ENSG00000206172	protein-coding	1.207	-1.598	7.253	2.45e-10	1.75e-09	13.006
SLC25A47	ENSG00000140107	protein-coding	1.207	0.49	7.191	3.23e-10	2.25e-09	12.734
FTCD	ENSG00000160282	protein-coding	1.207	-0.319	4.982	3.63e-06	1.18e-05	3.588
FCHO1	ENSG00000130475	protein-coding	1.207	0.333	4.742	9.24e-06	2.81e-05	2.683
PCBP3	ENSG00000183570	protein-coding	1.207	0.664	3.731	0.000466	0.001	-0.788
GTDC1	ENSG00000121964	protein-coding	1.207	0.072	3.979	0.000687	0.002	-0.542
NODAL	ENSG00000156574	protein-coding	1.207	1.154	2.905	0.006	0.011	-3.105
MFSD13A	ENSG00000138111	protein-coding	1.206	0.36	8.187	3.79e-12	3.98e-11	17.13
ACTL6B	ENSG00000077080	protein-coding	1.206	-0.389	6.741	2.34e-09	1.36e-08	10.783
MACF1	ENSG00000127603	protein-coding	1.206	0.351	6.213	2.29e-08	1.1e-07	8.539
MST1R	ENSG00000164078	protein-coding	1.206	-0.603	5.883	9.26e-08	3.99e-07	7.168
MSX1	ENSG00000163132	protein-coding	1.205	-0.183	7.238	2.62e-10	1.86e-09	12.941
SRRM2	ENSG00000167978	protein-coding	1.205	0.647	5.135	1.99e-06	6.76e-06	4.175
DLGAP4	ENSG00000080845	protein-coding	1.204	-0.277	6.83	1.59e-09	9.56e-09	11.166
TBC1D31	ENSG00000156787	protein-coding	1.204	2.315	5.563	3.51e-07	1.37e-06	5.864
GEN1	ENSG00000178295	protein-coding	1.204	1.854	4.871	1.01e-05	3.05e-05	2.86
STX1B	ENSG00000099365	protein-coding	1.204	0.493	3.909	0.000242	0.000577	-0.296
PNLDC1	ENSG00000146453	protein-coding	1.204	0.99	3.658	0.000544	0.001	-1.071
UGT2B11	ENSG00000213759	protein-coding	1.204	1.214	2.652	0.01	0.017	-3.85
DDX4	ENSG00000152670	protein-coding	1.204	1.027	2.111	0.046	0.069	-4.576
PLXNA3	ENSG00000130827	protein-coding	1.203	0.53	6.964	8.78e-10	5.57e-09	11.748
B3GAT2	ENSG00000112309	protein-coding	1.202	1.356	5.361	8.01e-07	2.92e-06	5.059
GOLGA2P2Y	ENSG00000239533	pseudo	1.201	0.189	5.73	1.76e-07	7.22e-07	6.54
PPP2R2D	ENSG00000175470	protein-coding	1.2	0.795	7.179	3.41e-10	2.36e-09	12.682
SLF1	ENSG00000133302	protein-coding	1.2	1.081	5.712	1.89e-07	7.73e-07	6.469
SLC35G5	ENSG00000177710	protein-coding	1.199	0.783	6.843	1.5e-09	9.07e-09	11.222
FANCD2	ENSG00000144554	protein-coding	1.199	1.283	3.187	0.003	0.006	-2.341
HOMER1	ENSG00000152413	protein-coding	1.198	0.776	7.761	2.55e-11	2.2e-10	15.242
IGSF9	ENSG00000085552	protein-coding	1.198	0.204	7.323	1.79e-10	1.31e-09	13.314
MZT2B	ENSG00000152082	protein-coding	1.198	-0.629	6.833	1.56e-09	9.43e-09	11.18
NOC2L	ENSG00000188976	protein-coding	1.198	-1.076	6.394	1.05e-08	5.4e-08	9.305
ACR	ENSG00000100312	protein-coding	1.198	0.246	4.63	1.48e-05	4.32e-05	2.25
NPIPB9	ENSG00000196993	protein-coding	1.197	0.958	8.674	4.24e-13	5.53e-12	19.298
SPDYE7P	ENSG00000179994	pseudo	1.197	0.213	7.932	1.19e-11	1.11e-10	15.997
SNORD22	ENSG00000277194	snoRNA	1.197	1.69	6.345	1.3e-08	6.58e-08	9.096
PROC	ENSG00000115718	protein-coding	1.197	1.347	2.587	0.012	0.021	-3.937
CDK18	ENSG00000117266	protein-coding	1.196	-0.361	5.419	6.48e-07	2.41e-06	5.272
FANCG	ENSG00000221829	protein-coding	1.195	0.521	11.704	6.32e-19	4.18e-17	32.614
P3H1	ENSG00000117385	protein-coding	1.194	0.469	9.11	5.99e-14	9.76e-13	21.239
DLG3	ENSG00000082458	protein-coding	1.194	0.508	8.037	7.43e-12	7.31e-11	16.463
HAND2-AS1	ENSG00000237125	ncRNA	1.194	-1.316	4.023	0.000131	0.000325	0.135
MECP2	ENSG00000169057	protein-coding	1.193	-0.22	7.688	3.55e-11	2.97e-10	14.917
CCNB1	ENSG00000134057	protein-coding	1.193	1.371	5.187	1.61e-06	5.58e-06	4.378
ABCC8	ENSG00000006071	protein-coding	1.193	-0.322	3.231	0.002	0.004	-2.342
PHKA2	ENSG00000044446	protein-coding	1.192	0.677	8.094	5.75e-12	5.81e-11	16.717
DPP9	ENSG00000142002	protein-coding	1.192	-0.355	7.485	8.76e-11	6.81e-10	14.023
FAM222A	ENSG00000139438	protein-coding	1.192	0.416	5.308	9.9e-07	3.55e-06	4.852
FSIP1	ENSG00000150667	protein-coding	1.192	0.974	3.075	0.003	0.006	-2.734
CA13	ENSG00000185015	protein-coding	1.192	0.462	2.589	0.014	0.024	-3.75
NCBP2	ENSG00000114503	protein-coding	1.191	0.852	8.932	1.33e-13	2e-12	20.447
POMZP3	ENSG00000146707	protein-coding	1.191	0.208	8.004	8.61e-12	8.3e-11	16.317
SUSD2	ENSG00000099994	protein-coding	1.191	-0.199	5.095	2.32e-06	7.8e-06	4.022
PIP5K1P1	ENSG00000219294	pseudo	1.191	0.325	4.1	0.000152	0.000373	0.307
CRYBB2	ENSG00000244752	protein-coding	1.19	-0.158	3.356	0.001	0.003	-1.976
CFAP44	ENSG00000206530	protein-coding	1.189	1.375	5.255	1.23e-06	4.33e-06	4.642
TCF20	ENSG00000100207	protein-coding	1.188	0.131	8.018	8.09e-12	7.89e-11	16.379
CNOT4	ENSG00000080802	protein-coding	1.187	0.026	7.362	1.51e-10	1.13e-09	13.483
MGST1	ENSG00000008394	protein-coding	1.187	0.432	5.314	9.67e-07	3.47e-06	4.876
GRID2	ENSG00000152208	protein-coding	1.187	-0.341	3.262	0.002	0.003	-2.253
HYAL3	ENSG00000186792	protein-coding	1.186	0.377	7.153	3.82e-10	2.62e-09	12.569
RAP1GAP	ENSG00000076864	protein-coding	1.186	0.957	3.71	0.000384	0.000882	-0.889
SELENON	ENSG00000162430	protein-coding	1.185	-0.048	5.906	8.4e-08	3.64e-07	7.264
LEMD2	ENSG00000161904	protein-coding	1.184	0.41	11.12	7.94e-18	3.77e-16	30.1
CLDN15	ENSG00000106404	protein-coding	1.184	-0.092	9.528	9.15e-15	1.84e-13	23.102
SYNGR4	ENSG00000105467	protein-coding	1.183	0.175	4.91	4.81e-06	1.54e-05	3.315
TTK	ENSG00000112742	protein-coding	1.183	2.865	3.315	0.001	0.003	-2.091
RALGDS	ENSG00000160271	protein-coding	1.182	0.318	9.879	1.91e-15	4.57e-14	24.659
SPEF1	ENSG00000101222	protein-coding	1.182	0.508	7.167	3.59e-10	2.47e-09	12.631
NDUFB2-AS1	ENSG00000240889	ncRNA	1.182	1.241	6.388	1.08e-08	5.54e-08	9.276
PRLH	ENSG00000071677	protein-coding	1.181	0.094	9.623	5.98e-15	1.26e-13	23.525
BRCA1	ENSG00000012048	protein-coding	1.181	1.337	8.066	6.51e-12	6.49e-11	16.593
ESRRA	ENSG00000173153	protein-coding	1.181	0.132	7.652	4.15e-11	3.42e-10	14.761
TIGD1	ENSG00000221944	protein-coding	1.181	1.602	7.613	4.95e-11	4.03e-10	14.588
BOP1	ENSG00000261236	protein-coding	1.181	0.646	6.718	2.58e-09	1.49e-08	10.685
FRMD8P1	ENSG00000227942	pseudo	1.181	0.724	4.527	2.09e-05	5.92e-05	1.896
MORC2	ENSG00000133422	protein-coding	1.18	0.342	11.269	4.15e-18	2.13e-16	30.745
PBK	ENSG00000168078	protein-coding	1.18	2.058	3.526	0.000705	0.002	-1.463
SAGE1	ENSG00000181433	protein-coding	1.18	0.594	2.969	0.01	0.017	-2.831
SH3D21	ENSG00000214193	protein-coding	1.179	0.4	6.801	1.8e-09	1.07e-08	11.041
RHBG	ENSG00000132677	protein-coding	1.179	0.556	6.656	3.38e-09	1.91e-08	10.42
ANKRD12	ENSG00000101745	protein-coding	1.179	2.292	5.903	8.52e-08	3.69e-07	7.25
KLF13	ENSG00000169926	protein-coding	1.178	-0.231	6.447	8.38e-09	4.41e-08	9.526
VMA21	ENSG00000160131	protein-coding	1.177	0.581	8.32	2.08e-12	2.33e-11	17.722
TRPM7	ENSG00000092439	protein-coding	1.177	0.477	7.193	3.19e-10	2.23e-09	12.745
DOCK7	ENSG00000116641	protein-coding	1.177	0.247	6.436	8.76e-09	4.59e-08	9.483
RGS3	ENSG00000138835	protein-coding	1.177	0.083	5.129	2.62e-06	8.72e-06	4.005
C2CD4A	ENSG00000198535	protein-coding	1.177	-0.015	4.859	5.89e-06	1.85e-05	3.12
PITX1	ENSG00000069011	protein-coding	1.177	-1.246	4.615	1.5e-05	4.36e-05	2.216
LINC01686	ENSG00000261504	ncRNA	1.177	0.07	2.458	0.028	0.044	-3.685
NOXA1	ENSG00000188747	protein-coding	1.176	0.95	7.355	1.56e-10	1.16e-09	13.453
ARF1	ENSG00000143761	protein-coding	1.176	0.657	6.216	2.26e-08	1.09e-07	8.551
FAM102A	ENSG00000167106	protein-coding	1.175	-0.271	9.439	1.36e-14	2.62e-13	22.707
CGN	ENSG00000143375	protein-coding	1.175	0.143	5.465	5.25e-07	1.98e-06	5.472
GLRA3	ENSG00000145451	protein-coding	1.175	0.981	3.568	0.000656	0.001	-1.305
ILRUN	ENSG00000196821	protein-coding	1.174	0.146	7.984	9.43e-12	8.99e-11	16.227
LIG3	ENSG00000005156	protein-coding	1.174	0.468	5.469	5.15e-07	1.95e-06	5.491
HMMR	ENSG00000072571	protein-coding	1.174	4.385	3.524	0.00071	0.002	-1.471
GUSBP11	ENSG00000228315	pseudo	1.173	0.1	7.854	1.69e-11	1.52e-10	15.652
FOXN3-AS1	ENSG00000258920	ncRNA	1.173	1.132	4.134	8.91e-05	0.000227	0.507
COL9A3	ENSG00000092758	protein-coding	1.173	-0.393	4.13	8.95e-05	0.000228	0.497
KRTAP1-1	ENSG00000188581	protein-coding	1.173	1.843	3.14	0.002	0.005	-2.598
GNAT1	ENSG00000114349	protein-coding	1.173	0.326	2.892	0.007	0.012	-3.074
ZC3HAV1L	ENSG00000146858	protein-coding	1.172	0.228	6.664	3.27e-09	1.85e-08	10.453
VCX2	ENSG00000177504	protein-coding	1.172	1.384	3.228	0.002	0.004	-2.35
WDR49	ENSG00000174776	protein-coding	1.172	1.278	2.129	0.043	0.065	-4.551
DCAF5	ENSG00000139990	protein-coding	1.171	0.107	8.985	1.05e-13	1.61e-12	20.685
HDGF	ENSG00000143321	protein-coding	1.17	-0.228	7.792	2.22e-11	1.94e-10	15.379
TEDC1	ENSG00000185347	protein-coding	1.17	0.491	7.443	1.05e-10	8.08e-10	13.84
RGS12	ENSG00000159788	protein-coding	1.17	-0.439	6.031	4.97e-08	2.24e-07	7.778
RFNG	ENSG00000169733	protein-coding	1.169	-0.019	8.664	4.43e-13	5.75e-12	19.255
DICER1	ENSG00000100697	protein-coding	1.169	0.576	6.111	3.54e-08	1.65e-07	8.112
P2RX5	ENSG00000083454	protein-coding	1.169	0.063	5.082	2.45e-06	8.18e-06	3.972
MTFR2	ENSG00000146410	protein-coding	1.169	2.451	3.867	0.000225	0.000539	-0.384
VMO1	ENSG00000182853	protein-coding	1.168	-0.281	6.513	6.28e-09	3.38e-08	9.81
ADAMTS14	ENSG00000138316	protein-coding	1.168	0.581	4.381	3.74e-05	0.000102	1.359
SLFN13	ENSG00000154760	protein-coding	1.168	-0.088	2.913	0.005	0.009	-3.13
WDR62	ENSG00000075702	protein-coding	1.168	0.429	2.765	0.01	0.018	-3.288
KMT5C	ENSG00000133247	protein-coding	1.167	0.085	7.781	2.33e-11	2.03e-10	15.33
NUDT16P1	ENSG00000246082	pseudo	1.167	1.006	2.848	0.011	0.019	-3.069
IFNA5	ENSG00000147873	protein-coding	1.167	0.103	2.497	0.021	0.034	-3.788
TDG	ENSG00000139372	protein-coding	1.166	0.503	8.977	1.09e-13	1.66e-12	20.649
MAPKAPK2	ENSG00000162889	protein-coding	1.166	-0.413	7.58	5.73e-11	4.61e-10	14.442
PROM2	ENSG00000155066	protein-coding	1.166	-1.109	4.326	4.4e-05	0.000118	1.179
TMEM63B	ENSG00000137216	protein-coding	1.165	0.439	8.308	2.2e-12	2.44e-11	17.667
KRI1	ENSG00000129347	protein-coding	1.165	-0.088	7.365	1.49e-10	1.11e-09	13.495
HERC2P2	ENSG00000276550	pseudo	1.165	1.618	6.329	1.39e-08	7e-08	9.029
PYCR3	ENSG00000104524	protein-coding	1.163	0.687	6.724	2.52e-09	1.46e-08	10.71
ICAM5	ENSG00000105376	protein-coding	1.163	0.535	5.039	2.91e-06	9.62e-06	3.804
LRRC52-AS1	ENSG00000237463	ncRNA	1.163	0.22	3.155	0.004	0.007	-2.371
TRIOBP	ENSG00000100106	protein-coding	1.162	0.792	6.384	1.1e-08	5.62e-08	9.261
USP21	ENSG00000143258	protein-coding	1.162	-0.028	5.821	1.2e-07	5.08e-07	6.913
IQUB	ENSG00000164675	protein-coding	1.162	1.708	3.924	0.000186	0.000451	-0.191
PKHD1L1	ENSG00000205038	protein-coding	1.162	0.257	2.549	0.016	0.027	-3.693
TRIM43	ENSG00000144015	protein-coding	1.162	0.592	2.37	0.03	0.047	-3.978
CEP78	ENSG00000148019	protein-coding	1.161	1.465	8.637	5e-13	6.39e-12	19.135
CACFD1	ENSG00000160325	protein-coding	1.161	0.262	7.992	9.1e-12	8.72e-11	16.262
SRSF4	ENSG00000116350	protein-coding	1.161	-0.208	6.474	7.46e-09	3.96e-08	9.641
SLC22A13	ENSG00000172940	protein-coding	1.161	-0.15	5.372	1.06e-06	3.78e-06	4.877
ATAD3C	ENSG00000215915	protein-coding	1.161	-0.293	5.22	1.41e-06	4.93e-06	4.507
PCP2	ENSG00000174788	protein-coding	1.161	0.506	5.173	1.7e-06	5.86e-06	4.325
FSD1L	ENSG00000106701	protein-coding	1.161	1.206	4.962	4.08e-06	1.32e-05	3.488
ASB6	ENSG00000148331	protein-coding	1.16	-0.34	10.725	4.49e-17	1.67e-15	28.38
PGLS	ENSG00000130313	protein-coding	1.16	-0.317	7.702	3.32e-11	2.81e-10	14.98
LOC644656	ENSG00000268403	ncRNA	1.16	2.556	6.242	2.02e-08	9.86e-08	8.662
PRR15	ENSG00000176532	protein-coding	1.16	-0.216	5.105	2.23e-06	7.51e-06	4.062
DMRT1	ENSG00000137090	protein-coding	1.16	0.327	3.274	0.003	0.006	-2.135
SLC44A5	ENSG00000137968	protein-coding	1.16	1.345	2.159	0.036	0.056	-4.741
MAPK8IP2	ENSG00000008735	protein-coding	1.159	0.312	6.601	4.3e-09	2.38e-08	10.183
TET2	ENSG00000168769	protein-coding	1.159	0.558	4.857	5.93e-06	1.86e-05	3.112
ZNF174	ENSG00000103343	protein-coding	1.159	1.743	4.029	0.000136	0.000337	0.153
CCL26	ENSG00000006606	protein-coding	1.159	-0.501	3.357	0.001	0.003	-1.968
NRAV	ENSG00000248008	ncRNA	1.158	0.364	8.538	7.82e-13	9.54e-12	18.692
SHD	ENSG00000105251	protein-coding	1.158	0.808	5.72	1.83e-07	7.5e-07	6.501
RNF216P1	ENSG00000196204	pseudo	1.157	-0.071	8.205	3.5e-12	3.7e-11	17.208
LLGL2	ENSG00000073350	protein-coding	1.157	0.003	7.34	1.67e-10	1.23e-09	13.388
ADAMTSL2	ENSG00000197859	protein-coding	1.157	-0.13	7.228	2.74e-10	1.93e-09	12.897
DIPK1B	ENSG00000165716	protein-coding	1.157	0.212	7.099	4.86e-10	3.25e-09	12.332
HECW2	ENSG00000138411	protein-coding	1.157	0.561	4.818	7.26e-06	2.24e-05	2.941
FLJ12825	ENSG00000248265	ncRNA	1.157	0.433	4.909	9.84e-06	2.97e-05	2.974
IQCF1	ENSG00000173389	protein-coding	1.156	-0.154	6.556	6.88e-09	3.67e-08	9.776
MAN1B1	ENSG00000177239	protein-coding	1.156	0.187	5.533	3.97e-07	1.53e-06	5.744
ADRA2B	ENSG00000274286	protein-coding	1.156	-1.266	4.811	7.08e-06	2.19e-05	2.94
HOXB4	ENSG00000182742	protein-coding	1.156	-1.06	3.985	0.000149	0.000367	0.009
TMPRSS6	ENSG00000187045	protein-coding	1.156	0.663	3.266	0.003	0.006	-2.162
NTN3	ENSG00000162068	protein-coding	1.155	0.318	7.337	1.69e-10	1.25e-09	13.372
PKLR	ENSG00000143627	protein-coding	1.155	0.992	4.714	1.53e-05	4.44e-05	2.36
IQCE	ENSG00000106012	protein-coding	1.154	0.256	6.981	8.16e-10	5.21e-09	11.821
LOC101927948	ENSG00000229494	ncRNA	1.154	1.479	4.329	4.41e-05	0.000119	1.188
ITSN1	ENSG00000205726	protein-coding	1.154	0.983	3.63	0.000648	0.001	-1.162
CEMP1	ENSG00000205923	protein-coding	1.153	1.023	7.104	4.73e-10	3.17e-09	12.357
DPP10-AS1	ENSG00000235026	ncRNA	1.153	0.258	2.177	0.041	0.063	-4.412
NOTCH3	ENSG00000074181	protein-coding	1.152	-0.363	7.352	1.58e-10	1.17e-09	13.441
CLCN7	ENSG00000103249	protein-coding	1.151	0.089	8.307	2.21e-12	2.45e-11	17.665
NCAPG2	ENSG00000146918	protein-coding	1.151	1	7.153	3.82e-10	2.62e-09	12.569
SULT1A2	ENSG00000197165	protein-coding	1.151	0.81	6.744	2.3e-09	1.34e-08	10.799
BTN2A3P	ENSG00000124549	pseudo	1.151	0.033	6.124	3.34e-08	1.56e-07	8.167
SYCP3	ENSG00000139351	protein-coding	1.151	0.62	5.301	1.21e-06	4.27e-06	4.716
LRRC36	ENSG00000159708	protein-coding	1.151	1.356	4.439	2.91e-05	8.05e-05	1.577
MADCAM1	ENSG00000099866	protein-coding	1.15	0.614	7.662	3.97e-11	3.29e-10	14.805
BTN2A2	ENSG00000124508	protein-coding	1.15	0.284	5.766	1.51e-07	6.26e-07	6.69
UBE3A	ENSG00000114062	protein-coding	1.15	0.599	4.704	1.07e-05	3.2e-05	2.544
GOLGA8S	ENSG00000261739	protein-coding	1.15	0.09	4.321	6.88e-05	0.000179	1.003
LRTM2	ENSG00000166159	protein-coding	1.15	0.472	2.989	0.005	0.009	-2.834
HSD11B1L	ENSG00000167733	protein-coding	1.149	-0.335	8.157	4.33e-12	4.48e-11	16.997
DONSON	ENSG00000159147	protein-coding	1.149	1.073	6.531	5.81e-09	3.15e-08	9.886
CLEC18B	ENSG00000140839	protein-coding	1.149	1.563	5.692	2.06e-07	8.35e-07	6.387
CTTN	ENSG00000085733	protein-coding	1.148	0.349	8.014	8.25e-12	8.03e-11	16.36
POLR3G	ENSG00000113356	protein-coding	1.148	-0.14	5.938	7.36e-08	3.23e-07	7.393
PCDHGA3	ENSG00000254245	protein-coding	1.148	0.925	4.433	2.97e-05	8.2e-05	1.558
ZBTB1	ENSG00000126804	protein-coding	1.148	1.832	4.31	4.67e-05	0.000125	1.121
GNG13	ENSG00000127588	protein-coding	1.148	2.604	4.028	0.000128	0.000319	0.153
TFAP2A	ENSG00000137203	protein-coding	1.148	0.355	3.573	0.000604	0.001	-1.319
UBE2H	ENSG00000186591	protein-coding	1.147	0.231	7.891	1.43e-11	1.31e-10	15.816
BCL6	ENSG00000113916	protein-coding	1.147	-0.243	5.807	1.27e-07	5.36e-07	6.855
IL36G	ENSG00000136688	protein-coding	1.147	0.762	2.777	0.009	0.015	-3.337
C19orf25	ENSG00000119559	protein-coding	1.146	0.084	7.614	4.93e-11	4.01e-10	14.591
RIPPLY3	ENSG00000183145	protein-coding	1.146	0.33	4.918	4.66e-06	1.49e-05	3.346
PFKFB1	ENSG00000158571	protein-coding	1.146	0.862	4.443	3.11e-05	8.57e-05	1.548
ALDH8A1	ENSG00000118514	protein-coding	1.146	-0.191	3.846	0.00025	0.000595	-0.448
BNIPL	ENSG00000163141	protein-coding	1.145	-1.359	4.415	3.17e-05	8.74e-05	1.492
SPDYA	ENSG00000163806	protein-coding	1.145	2.325	2.9	0.005	0.009	-3.19
DPH7	ENSG00000148399	protein-coding	1.144	0.784	10.308	2.83e-16	8.57e-15	26.553
TMEM151A	ENSG00000179292	protein-coding	1.144	0.556	6.902	1.15e-09	7.13e-09	11.481
OR4C46	ENSG00000185926	protein-coding	1.144	1.692	2.567	0.014	0.023	-3.893
PMS2P9	ENSG00000233448	pseudo	1.143	-0.226	7.303	1.96e-10	1.43e-09	13.225
CIC	ENSG00000079432	protein-coding	1.143	-0.133	6.688	2.95e-09	1.68e-08	10.555
RMI2	ENSG00000175643	protein-coding	1.143	0.817	5.099	2.29e-06	7.69e-06	4.038
SP1	ENSG00000185591	protein-coding	1.142	0.198	9.964	1.31e-15	3.29e-14	25.034
LOC439933	ENSG00000247193	ncRNA	1.142	0.556	7.675	3.75e-11	3.12e-10	14.861
INSL3	ENSG00000248099	protein-coding	1.142	0.114	4.277	5.26e-05	0.000139	1.007
LINC02708	ENSG00000227306	ncRNA	1.142	0.884	3.88	0.000266	0.000628	-0.36
HSF1	ENSG00000185122	protein-coding	1.141	-0.073	9.254	3.13e-14	5.45e-13	21.882
TEX46	ENSG00000227868	protein-coding	1.141	0.759	4.372	0.000101	0.000255	0.878
CCNE2	ENSG00000175305	protein-coding	1.141	1.351	4.026	0.000172	0.00042	0.069
ABCG5	ENSG00000138075	protein-coding	1.139	0.771	3.109	0.003	0.005	-2.634
CCNE1	ENSG00000105173	protein-coding	1.138	0.463	8.062	6.63e-12	6.59e-11	16.576
LOC389641	ENSG00000246582	ncRNA	1.138	-0.112	7.504	8.03e-11	6.29e-10	14.109
PCSK6	ENSG00000140479	protein-coding	1.138	0.91	5.168	1.78e-06	6.1e-06	4.288
ZNF221	ENSG00000159905	protein-coding	1.138	0.811	4.786	1.07e-05	3.2e-05	2.686
RNF10	ENSG00000022840	protein-coding	1.137	0.002	9.107	6.06e-14	9.86e-13	21.227
LIN37	ENSG00000267796	protein-coding	1.137	0.711	8.071	6.36e-12	6.37e-11	16.616
SRGAP1	ENSG00000196935	protein-coding	1.137	0.335	5.719	1.84e-07	7.51e-07	6.498
OR8G2P	ENSG00000181214	protein-coding	1.137	0.375	2.461	0.022	0.036	-3.906
SUV39H1	ENSG00000101945	protein-coding	1.136	-0.242	5.778	1.44e-07	5.98e-07	6.737
SLC38A2	ENSG00000134294	protein-coding	1.136	0.325	5.68	2.16e-07	8.73e-07	6.34
PCDHGB1	ENSG00000254221	protein-coding	1.136	1.054	4.654	1.33e-05	3.92e-05	2.341
LBX2-AS1	ENSG00000257702	ncRNA	1.135	0.686	10.639	6.55e-17	2.34e-15	28.005
ZNF787	ENSG00000142409	protein-coding	1.135	-0.268	9.346	2.07e-14	3.76e-13	22.292
DOC2A	ENSG00000149927	protein-coding	1.135	0.199	3.897	0.000205	0.000493	-0.288
METTL26	ENSG00000130731	protein-coding	1.134	0.408	9.227	3.53e-14	6.08e-13	21.763
TMIGD3	ENSG00000121933	protein-coding	1.134	0.17	5.522	4.15e-07	1.59e-06	5.702
HSPB1	ENSG00000106211	protein-coding	1.134	-0.413	4.807	7.19e-06	2.22e-05	2.926
PLEKHA7	ENSG00000166689	protein-coding	1.134	0.425	4.547	2.02e-05	5.75e-05	1.945
CKAP2L	ENSG00000169607	protein-coding	1.134	1.674	4.304	5.87e-05	0.000154	1.017
LINC00896	ENSG00000236499	ncRNA	1.134	0.654	2.574	0.016	0.027	-3.689
RPRD2	ENSG00000163125	protein-coding	1.133	-0.195	9.169	4.58e-14	7.67e-13	21.504
TECPR2	ENSG00000196663	protein-coding	1.133	0.77	7.827	1.9e-11	1.69e-10	15.532
RBM14	ENSG00000239306	protein-coding	1.133	-0.815	5.34	8.71e-07	3.16e-06	4.977
H4C2	ENSG00000278705	protein-coding	1.133	0.634	4.539	2e-05	5.69e-05	1.939
IGFBPL1	ENSG00000137142	protein-coding	1.133	0.761	2.6	0.013	0.023	-3.731
CNTROB	ENSG00000170037	protein-coding	1.132	0.075	7.86	1.64e-11	1.48e-10	15.681
JOSD2	ENSG00000161677	protein-coding	1.132	0.302	7.577	5.8e-11	4.66e-10	14.43
UPP1	ENSG00000183696	protein-coding	1.132	-0.587	6.68	3.04e-09	1.73e-08	10.524
MIDEAS	ENSG00000156030	protein-coding	1.131	0.249	8.546	7.53e-13	9.22e-12	18.73
PLPPR3	ENSG00000129951	protein-coding	1.131	-0.793	5.552	3.67e-07	1.42e-06	5.822
CDKN2A	ENSG00000147889	protein-coding	1.131	1.363	3.813	0.000271	0.00064	-0.56
PTH2	ENSG00000142538	protein-coding	1.13	0.564	7.941	1.14e-11	1.07e-10	16.037
SYCE2	ENSG00000161860	protein-coding	1.13	0.628	4.934	4.46e-06	1.43e-05	3.394
ARHGAP26	ENSG00000145819	protein-coding	1.129	-2.196	4.736	9.43e-06	2.86e-05	2.663
STAG3L2	ENSG00000277072	pseudo	1.128	0.326	9.476	1.16e-14	2.25e-13	22.87
RBM12B	ENSG00000183808	protein-coding	1.128	0.61	8.635	5.06e-13	6.45e-12	19.123
NUTM2A-AS1	ENSG00000223482	ncRNA	1.128	0.218	7.954	1.08e-11	1.01e-10	16.093
COG2	ENSG00000135775	protein-coding	1.128	0.162	7.282	2.16e-10	1.55e-09	13.132
RFX1	ENSG00000132005	protein-coding	1.128	-0.191	6.415	9.63e-09	5e-08	9.39
HPX	ENSG00000110169	protein-coding	1.128	1.038	5.347	8.46e-07	3.07e-06	5.006
BRD3	ENSG00000169925	protein-coding	1.128	-0.201	4.672	1.2e-05	3.58e-05	2.426
AGER	ENSG00000204305	protein-coding	1.127	0.595	7.468	9.46e-11	7.31e-10	13.947
FOXK2	ENSG00000141568	protein-coding	1.126	0.096	7.205	3.04e-10	2.13e-09	12.795
WIPF2	ENSG00000171475	protein-coding	1.125	-0.565	8.669	4.34e-13	5.64e-12	19.275
FNDC11	ENSG00000125531	protein-coding	1.125	0.077	7.181	3.38e-10	2.34e-09	12.69
CPTP	ENSG00000224051	protein-coding	1.125	0.066	7.009	7.22e-10	4.66e-09	11.941
NAPRT	ENSG00000147813	protein-coding	1.125	0.18	6.906	1.14e-09	7.05e-09	11.494
TNIP1	ENSG00000145901	protein-coding	1.125	-0.188	6	5.67e-08	2.54e-07	7.65
CLDN6	ENSG00000184697	protein-coding	1.125	0.132	4.786	1.1e-05	3.28e-05	2.668
CCL16	ENSG00000275152	protein-coding	1.125	-0.126	3.534	0.000754	0.002	-1.439
ABCB4	ENSG00000005471	protein-coding	1.125	0.83	2.726	0.01	0.018	-3.435
MAP3K11	ENSG00000173327	protein-coding	1.124	-0.261	8.073	6.31e-12	6.32e-11	16.625
HCG18	ENSG00000231074	ncRNA	1.124	0.818	6.455	8.08e-09	4.26e-08	9.563
CFP	ENSG00000126759	protein-coding	1.124	0.343	5.404	6.71e-07	2.49e-06	5.232
MIA	ENSG00000261857	protein-coding	1.124	0.031	3.675	0.000431	0.000983	-1
PSMA3-AS1	ENSG00000257621	ncRNA	1.123	0.479	7.786	2.28e-11	1.99e-10	15.352
WASH2P	ENSG00000146556	pseudo	1.123	0.477	7.391	1.33e-10	1e-09	13.61
POU5F1	ENSG00000204531	protein-coding	1.123	0.556	5.409	6.57e-07	2.44e-06	5.253
MAPK8IP1	ENSG00000121653	protein-coding	1.123	-0.103	4.986	3.58e-06	1.17e-05	3.603
ZNRF4	ENSG00000105428	protein-coding	1.123	1.05	4.913	5.03e-06	1.6e-05	3.313
RSKR	ENSG00000167524	protein-coding	1.121	0.181	6.893	1.2e-09	7.42e-09	11.44
UCP3	ENSG00000175564	protein-coding	1.121	0.921	5.664	2.31e-07	9.28e-07	6.275
MIS18A	ENSG00000159055	protein-coding	1.12	0.383	7.656	4.08e-11	3.37e-10	14.778
GABRR2	ENSG00000111886	protein-coding	1.12	0.047	3.711	0.00063	0.001	-0.958
BORCS8-MEF2B	ENSG00000064489	protein-coding	1.119	1	6.415	9.63e-09	5e-08	9.39
HES6	ENSG00000144485	protein-coding	1.119	0.034	4.683	1.16e-05	3.45e-05	2.465
HSPA12A	ENSG00000165868	protein-coding	1.119	-0.253	4.779	1.24e-05	3.68e-05	2.573
LINC01554	ENSG00000236882	ncRNA	1.119	0.373	3.657	0.000833	0.002	-1.135
TOP1MT	ENSG00000184428	protein-coding	1.118	0.255	7.743	2.77e-11	2.36e-10	15.163
PPP2R3B	ENSG00000167393	protein-coding	1.118	0.542	7.038	6.34e-10	4.16e-09	12.068
ARFGEF3	ENSG00000112379	protein-coding	1.118	0.281	5.133	2e-06	6.8e-06	4.168
CBL	ENSG00000110395	protein-coding	1.118	0.401	3.587	0.000886	0.002	-1.307
CFAP46	ENSG00000171811	protein-coding	1.118	-0.067	2.453	0.024	0.039	-3.801
ZP2	ENSG00000103310	protein-coding	1.118	0.086	2.37	0.032	0.05	-3.938
LARS1	ENSG00000133706	protein-coding	1.117	0.324	6.291	1.64e-08	8.17e-08	8.866
PDZK1	ENSG00000174827	protein-coding	1.117	1.208	4.129	9.25e-05	0.000235	0.489
MARCHF9	ENSG00000139266	protein-coding	1.116	0.023	9.8	2.72e-15	6.23e-14	24.307
PPP1R8	ENSG00000117751	protein-coding	1.115	0.407	6.595	4.42e-09	2.44e-08	10.156
DENND2C	ENSG00000175984	protein-coding	1.115	-0.158	3.309	0.002	0.004	-2.049
POLR2H	ENSG00000163882	protein-coding	1.114	0.647	8.79	2.52e-13	3.49e-12	19.813
SDCCAG8	ENSG00000054282	protein-coding	1.114	1.163	6.712	2.65e-09	1.53e-08	10.658
CDK11B	ENSG00000248333	protein-coding	1.114	0.222	4.615	1.5e-05	4.37e-05	2.215
SEC16B	ENSG00000120341	protein-coding	1.113	0.835	7.581	5.7e-11	4.58e-10	14.448
FAM133CP	ENSG00000183055	pseudo	1.113	1.181	5.758	1.57e-07	6.48e-07	6.654
SPATA25	ENSG00000149634	protein-coding	1.112	0.206	8.615	5.53e-13	7e-12	19.036
HDAC6	ENSG00000094631	protein-coding	1.112	0.69	7.559	6.31e-11	5.02e-10	14.348
CHD8	ENSG00000100888	protein-coding	1.112	-0.232	6.179	2.65e-08	1.26e-07	8.396
SRRT	ENSG00000087087	protein-coding	1.111	0.141	7.078	5.31e-10	3.53e-09	12.243
PABPC3	ENSG00000151846	protein-coding	1.111	0.285	5.751	1.61e-07	6.65e-07	6.627
NUP188	ENSG00000095319	protein-coding	1.111	-1.348	5.543	3.81e-07	1.47e-06	5.786
CHRNA10	ENSG00000129749	protein-coding	1.111	0.341	5.066	2.61e-06	8.68e-06	3.91
ARHGEF38	ENSG00000236699	protein-coding	1.111	2.065	4.929	4.82e-06	1.54e-05	3.351
ARL14	ENSG00000179674	protein-coding	1.111	0.626	2.922	0.006	0.011	-2.91
SLC35E4	ENSG00000100036	protein-coding	1.11	0.291	5.344	1.02e-06	3.65e-06	4.891
SLC30A2	ENSG00000158014	protein-coding	1.11	0.108	4.656	1.29e-05	3.79e-05	2.364
RAB3C	ENSG00000152932	protein-coding	1.11	-1.08	3.72	0.000377	0.000867	-0.854
PCDHB2	ENSG00000112852	protein-coding	1.11	0.49	2.844	0.006	0.01	-3.401
HMX2	ENSG00000188816	protein-coding	1.108	0.283	7.751	2.67e-11	2.29e-10	15.197
NCL	ENSG00000115053	protein-coding	1.108	0.447	6.405	1e-08	5.18e-08	9.35
HSPA2	ENSG00000126803	protein-coding	1.108	-0.746	5.664	2.31e-07	9.28e-07	6.275
ANKS1B	ENSG00000185046	protein-coding	1.108	1.306	2.381	0.025	0.041	-4.063
TCFL5	ENSG00000101190	protein-coding	1.107	-0.209	7.366	1.49e-10	1.11e-09	13.5
DGKZ	ENSG00000149091	protein-coding	1.107	-0.418	6.446	8.4e-09	4.41e-08	9.525
SLC16A13	ENSG00000174327	protein-coding	1.107	-0.63	6.043	4.71e-08	2.14e-07	7.83
ABCB8	ENSG00000197150	protein-coding	1.107	-0.101	5.953	6.89e-08	3.04e-07	7.458
GPR4	ENSG00000177464	protein-coding	1.107	-0.908	4.723	9.95e-06	3e-05	2.612
SLC25A19	ENSG00000125454	protein-coding	1.106	0.186	6.712	2.65e-09	1.53e-08	10.659
ALPL	ENSG00000162551	protein-coding	1.106	-0.27	6.049	4.59e-08	2.09e-07	7.856
HSD17B1	ENSG00000108786	protein-coding	1.106	-0.035	5.506	4.42e-07	1.69e-06	5.639
ZBTB16	ENSG00000109906	protein-coding	1.106	-0.499	5.342	8.62e-07	3.13e-06	4.987
GNB5	ENSG00000069966	protein-coding	1.106	-0.98	3.684	0.000418	0.000955	-0.971
OTUD6A	ENSG00000189401	protein-coding	1.105	0.958	5.654	2.62e-07	1.04e-06	6.182
LOC105372179	ENSG00000264845	ncRNA	1.104	0.103	4.02	0.000193	0.000466	0.069
TPI1	ENSG00000111669	protein-coding	1.103	0.147	9.818	2.51e-15	5.8e-14	24.386
CFAP410	ENSG00000160226	protein-coding	1.103	0.045	7.459	9.81e-11	7.56e-10	13.911
TMEM114	ENSG00000232258	protein-coding	1.103	-1.29	6.933	1.01e-09	6.32e-09	11.612
EMSY	ENSG00000158636	protein-coding	1.103	0.042	5.674	2.21e-07	8.94e-07	6.315
SLC12A8	ENSG00000221955	protein-coding	1.103	0.301	5.086	2.41e-06	8.08e-06	3.986
LRRC37A3	ENSG00000176809	protein-coding	1.103	1.178	4.955	4.05e-06	1.31e-05	3.483
SLC1A7	ENSG00000162383	protein-coding	1.103	0.343	4.318	4.53e-05	0.000121	1.151
WWC1	ENSG00000113645	protein-coding	1.102	-0.554	4.532	2.05e-05	5.84e-05	1.913
CHTOP	ENSG00000160679	protein-coding	1.101	0.349	9.551	8.27e-15	1.68e-13	23.202
KISS1R	ENSG00000116014	protein-coding	1.101	0.322	5.903	8.5e-08	3.68e-07	7.252
LINC01497	ENSG00000237560	ncRNA	1.101	0.287	3.004	0.005	0.009	-2.763
TOMM40L	ENSG00000158882	protein-coding	1.1	0.147	7.612	4.97e-11	4.04e-10	14.584
PPFIBP1	ENSG00000110841	protein-coding	1.1	-0.202	5.609	2.9e-07	1.14e-06	6.051
FAM155B	ENSG00000130054	protein-coding	1.1	0.62	5.345	8.52e-07	3.09e-06	4.999
TRNP1	ENSG00000253368	protein-coding	1.1	-0.705	5.252	1.24e-06	4.37e-06	4.633
PNMA6A	ENSG00000235961	protein-coding	1.1	-0.234	5.259	1.36e-06	4.76e-06	4.582
STX2	ENSG00000111450	protein-coding	1.1	0.363	5.117	2.14e-06	7.22e-06	4.104
MTX3	ENSG00000177034	protein-coding	1.1	0.601	4.363	3.89e-05	0.000105	1.302
GINS3	ENSG00000181938	protein-coding	1.099	0.612	6.382	1.11e-08	5.68e-08	9.251
SHISA7	ENSG00000187902	protein-coding	1.099	0.263	5.253	1.32e-06	4.64e-06	4.589
FBXL18	ENSG00000155034	protein-coding	1.099	-0.428	5.009	3.26e-06	1.07e-05	3.692
ZNF714	ENSG00000160352	protein-coding	1.099	-0.116	4.97	3.8e-06	1.23e-05	3.544
UNC93B1	ENSG00000110057	protein-coding	1.098	-0.237	8.186	3.8e-12	3.99e-11	17.126
SUZ12	ENSG00000178691	protein-coding	1.098	1.037	6.532	5.8e-09	3.14e-08	9.888
ACBD7	ENSG00000176244	protein-coding	1.098	0.216	6.147	3.03e-08	1.43e-07	8.263
GCNA	ENSG00000147174	protein-coding	1.098	1.343	5.09	2.37e-06	7.95e-06	4.004
ZNF486	ENSG00000256229	protein-coding	1.098	1.325	4.835	6.92e-06	2.14e-05	2.994
CRYGS	ENSG00000213139	protein-coding	1.097	1.128	6.882	1.26e-09	7.73e-09	11.393
CCDC144B	ENSG00000154874	pseudo	1.097	0.181	3.379	0.001	0.002	-1.91
SCRT1	ENSG00000261678	protein-coding	1.096	-0.139	4.856	6.52e-06	2.03e-05	3.065
SLC1A2	ENSG00000110436	protein-coding	1.096	0.613	3.534	0.000692	0.002	-1.441
UGT8	ENSG00000174607	protein-coding	1.096	-0.073	3.53	0.00072	0.002	-1.45
FLT1	ENSG00000102755	protein-coding	1.096	0.478	2.355	0.025	0.04	-4.235
MED26	ENSG00000105085	protein-coding	1.095	0.069	7.138	4.07e-10	2.78e-09	12.505
PHYKPL	ENSG00000175309	protein-coding	1.095	0.21	6.008	5.47e-08	2.45e-07	7.683
TMEM81	ENSG00000174529	protein-coding	1.095	-0.651	4.841	6.31e-06	1.97e-05	3.053
LOC100133091	ENSG00000205485	ncRNA	1.094	0.353	6.96	8.94e-10	5.66e-09	11.731
AMER1	ENSG00000184675	protein-coding	1.094	-0.012	5.711	1.9e-07	7.77e-07	6.463
PICSAR	ENSG00000275874	ncRNA	1.093	-0.002	7.17	3.75e-10	2.58e-09	12.595
LRRC75A	ENSG00000181350	protein-coding	1.093	0.261	4.632	1.4e-05	4.11e-05	2.279
ARHGDIG	ENSG00000242173	protein-coding	1.093	0.413	4.227	6.46e-05	0.000169	0.82
RASSF8	ENSG00000123094	protein-coding	1.093	-0.055	4.101	9.91e-05	0.000251	0.4
DEFB119	ENSG00000180483	protein-coding	1.093	-0.044	2.864	0.013	0.022	-2.959
FAM219A	ENSG00000164970	protein-coding	1.092	0.314	11.057	1.05e-17	4.81e-16	29.827
CDK2AP2	ENSG00000167797	protein-coding	1.092	-0.493	5.983	6.08e-08	2.7e-07	7.581
FANCM	ENSG00000187790	protein-coding	1.092	1.912	5.652	2.42e-07	9.69e-07	6.227
CCDC88C	ENSG00000015133	protein-coding	1.092	-0.587	4.855	5.97e-06	1.87e-05	3.107
[truncated: 3,800 more rows]

## Sheet: Table S3
Table S3. Informations of SE-associated DEGs.
Gene name	Ensamble ID	Trend of mCRPC	logFC of mCRPC	P-Value of mCRPC	seqnames	start	end	width	peak_name	peak_score of ROSE	annotation	geneStart	geneEnd	geneLength	geneStrand	transcriptId	distanceToTSS	geneDescription
MYLK	ENSG00000065534	DOWN	-4.488	1.26e-29	chr3	123628380	123678526	50147	18_peaks95459_lociStitched	13609.9	Exon (MYLK-AS1-203/MYLK-AS1, exon 2 of 4)	123612310	123625316	13007	2	MYLK-206	-3064	myosin light chain kinase [Source:HGNC Symbol;Acc:HGNC:7590]
ALDH1A2	ENSG00000128918	DOWN	-3.238	6.53e-28	chr15	58330240	58346615	16376	8_peaks47178_lociStitched	20787.7	Distal Intergenic	57955063	58279263	324201	2	ALDH1A2-207	-50977	aldehyde dehydrogenase 1 family member A2 [Source:HGNC Symbol;Acc:HGNC:15472]
PRKACB	ENSG00000142875	DOWN	-2.837	2.28e-18	chr1	84148873	84194904	46032	13_peaks5564_lociStitched	19826	Promoter (<=1kb)	84164317	84204525	40209	1	PRKACB-203	0	protein kinase cAMP-activated catalytic subunit beta [Source:HGNC Symbol;Acc:HGNC:9381]
ENDOD1	ENSG00000149218	DOWN	-2.718	3.11e-21	chr11	95092547	95121051	28505	12_peaks27258_lociStitched	14110	Promoter (2-3kb)	95089810	95132645	42836	1	ENDOD1-201	2737	endonuclease domain containing 1 [Source:HGNC Symbol;Acc:HGNC:29129]
BTD	ENSG00000169814	DOWN	-2.357	9.2e-16	chr3	15606705	15638383	31679	14_peaks89664_lociStitched	16108.8	Promoter (<=1kb)	15630002	15642240	12239	1	BTD-211	0	biotinidase [Source:HGNC Symbol;Acc:HGNC:1122]
ELOVL7	ENSG00000164181	DOWN	-2.278	7.57e-15	chr5	60825889	60853216	27328	10_peaks109221_lociStitched	14587.7	Promoter (<=1kb)	60751791	60844389	92599	2	ELOVL7-205	0	ELOVL fatty acid elongase 7 [Source:HGNC Symbol;Acc:HGNC:26292]
ZFP36	ENSG00000128016	DOWN	-2.27	8.51e-11	chr19	39397738	39404058	6321	4_peaks66859_lociStitched	29123.4	Promoter (2-3kb)	39406813	39409412	2600	1	ZFP36-203	-2755	ZFP36 ring finger protein [Source:HGNC Symbol;Acc:HGNC:12862]
ABCC4	ENSG00000125257	DOWN	-2.082	1.4e-08	chr13	95213235	95247673	34439	16_peaks39191_lociStitched	22943.3	Exon (ABCC4-215/ABCC4, exon 2 of 31)	95021554	95301319	279766	2	ABCC4-217	53646	ATP binding cassette subfamily C member 4 [Source:HGNC Symbol;Acc:HGNC:55]
CIRBP	ENSG00000099622	DOWN	-2.066	7.37e-25	chr19	1261908	1262624	717	peaks64591	17201.8	Promoter (2-3kb)	1259384	1273172	13789	1	CIRBP-215	2524	cold inducible RNA binding protein [Source:HGNC Symbol;Acc:HGNC:1982]
CD9	ENSG00000010278	DOWN	-2.046	1.76e-17	chr12	6182084	6241842	59759	13_peaks29933_lociStitched	77142.9	Promoter (<=1kb)	6199715	6238271	38557	1	CD9-203	0	CD9 molecule [Source:HGNC Symbol;Acc:HGNC:1709]
FBXL5	ENSG00000118564	DOWN	-1.982	4.21e-20	chr4	15636975	15663456	26482	6_peaks100771_lociStitched	15089.4	Promoter (<=1kb)	15604539	15655412	50874	2	FBXL5-201	0	F-box and leucine rich repeat protein 5 [Source:HGNC Symbol;Acc:HGNC:13602]
NR4A1	ENSG00000123358	DOWN	-1.972	6.32e-14	chr12	52025782	52046335	20554	8_peaks31996_lociStitched	51777.6	Promoter (<=1kb)	52037715	52059501	21787	1	NR4A1-206	0	nuclear receptor subfamily 4 group A member 1 [Source:HGNC Symbol;Acc:HGNC:7980]
NPTN	ENSG00000156642	DOWN	-1.967	3.03e-14	chr15	73615393	73654798	39406	8_peaks48414_lociStitched	16164.3	Promoter (<=1kb)	73560014	73633413	73400	2	NPTN-201	0	neuroplastin [Source:HGNC Symbol;Acc:HGNC:17867]
AHNAK	ENSG00000124942	DOWN	-1.908	4.88e-13	chr11	62539660	62556836	17177	8_peaks24931_lociStitched	37861.5	Promoter (<=1kb)	62433546	62546796	113251	2	AHNAK-201	0	AHNAK nucleoprotein [Source:HGNC Symbol;Acc:HGNC:347]
MORF4L1	ENSG00000185787	DOWN	-1.891	4.48e-15	chr15	78860188	78875614	15427	4_peaks48847_lociStitched	22165.5	Promoter (<=1kb)	78872776	78897733	24958	1	MORF4L1-203	0	mortality factor 4 like 1 [Source:HGNC Symbol;Acc:HGNC:16989]
SKP1	ENSG00000113558	DOWN	-1.87	1.07e-14	chr5	134173277	134184439	11163	2_peaks112943_lociStitched	33015.7	Promoter (<=1kb)	134148935	134177038	28104	2	SKP1-202	0	S-phase kinase associated protein 1 [Source:HGNC Symbol;Acc:HGNC:10899]
TMPRSS2	ENSG00000184012	DOWN	-1.797	6.77e-06	chr21	41460642	41505045	44404	25_peaks85004_lociStitched	60456	Promoter (2-3kb)	41466009	41507982	41974	2	TMPRSS2-206	2937	transmembrane serine protease 2 [Source:HGNC Symbol;Acc:HGNC:11876]
BBIP1	ENSG00000214413	DOWN	-1.746	1.08e-11	chr10	110915201	110933796	18596	5_peaks20207_lociStitched	24875.9	Promoter (<=1kb)	110898730	110919274	20545	2	BBIP1-207	0	BBSome interacting protein 1 [Source:HGNC Symbol;Acc:HGNC:28093]
LMO4	ENSG00000143013	DOWN	-1.659	4.25e-14	chr1	87326085	87346624	20540	6_peaks5787_lociStitched	23382.7	Promoter (<=1kb)	87328468	87348923	20456	1	LMO4-202	0	LIM domain only 4 [Source:HGNC Symbol;Acc:HGNC:6644]
C1orf116	ENSG00000182795	DOWN	-1.652	1.34e-10	chr1	206998909	207040092	41184	16_peaks11644_lociStitched	45693.6	Promoter (<=1kb)	207018521	207032747	14227	2	C1orf116-201	0	chromosome 1 open reading frame 116 [Source:HGNC Symbol;Acc:HGNC:28667]
SEL1L	ENSG00000071537	DOWN	-1.645	7.43e-08	chr14	81499930	81537461	37532	9_peaks43509_lociStitched	15650.8	Promoter (<=1kb)	81471549	81533861	62313	2	SEL1L-201	0	SEL1L adaptor subunit of ERAD E3 ubiquitin ligase [Source:HGNC Symbol;Acc:HGNC:10717]
KLK2	ENSG00000167751	DOWN	-1.612	3.75e-11	chr19	50841293	50906580	65288	19_peaks67662_lociStitched	79259.6	Promoter (<=1kb)	50873249	50880567	7319	1	KLK2-201	0	kallikrein related peptidase 2 [Source:NCBI gene;Acc:3817]
SLC45A3	ENSG00000158715	DOWN	-1.597	6.65e-06	chr1	205637978	205677299	39322	13_peaks11478_lociStitched	14848	5' UTR	205657851	205680459	22609	2	SLC45A3-201	3160	solute carrier family 45 member 3 [Source:HGNC Symbol;Acc:HGNC:8642]
EXPH5	ENSG00000110723	DOWN	-1.569	6.61e-08	chr11	108585362	108621156	35795	8_peaks27772_lociStitched	17969.1	Promoter (<=1kb)	108505431	108593647	88217	2	EXPH5-201	0	exophilin 5 [Source:HGNC Symbol;Acc:HGNC:30578]
NHLRC3	ENSG00000188811	DOWN	-1.551	5.97e-16	chr13	39023831	39047853	24023	5_peaks37318_lociStitched	15019.2	Promoter (<=1kb)	39038311	39050109	11799	1	NHLRC3-203	0	NHL repeat containing 3 [Source:HGNC Symbol;Acc:HGNC:33751]
LANCL2	ENSG00000132434	DOWN	-1.524	2.9e-10	chr7	55420665	55447500	26836	15_peaks126777_lociStitched	15253.6	3' UTR	55365448	55433742	68295	1	LANCL2-201	55217	LanC like 2 [Source:HGNC Symbol;Acc:HGNC:6509]
ITPKB	ENSG00000143772	DOWN	-1.507	4e-12	chr1	226690457	226724377	33921	15_peaks12862_lociStitched	16594.2	3' UTR	226631690	226737458	105769	2	ITPKB-201	13081	inositol-trisphosphate 3-kinase B [Source:HGNC Symbol;Acc:HGNC:6179]
KLF9	ENSG00000119138	DOWN	-1.462	2.27e-12	chr9	70383383	70421380	37998	17_peaks139376_lociStitched	78203.7	Promoter (<=1kb)	70384597	70414624	30028	2	KLF9-201	0	Kruppel like factor 9 [Source:HGNC Symbol;Acc:HGNC:1123]
FAM47E	ENSG00000189157	DOWN	-1.459	3.93e-08	chr4	76179949	76217616	37668	12_peaks102760_lociStitched	48919.4	Promoter (<=1kb)	76214040	76283780	69741	1	FAM47E-203	0	family with sequence similarity 47 member E [Source:HGNC Symbol;Acc:HGNC:34343]
MRFAP1	ENSG00000179010	DOWN	-1.443	1.94e-09	chr4	6632350	6643239	10890	3_peaks100431_lociStitched	15452.9	Promoter (<=1kb)	6640091	6642729	2639	1	MRFAP1-201	0	Morf4 family associated protein 1 [Source:HGNC Symbol;Acc:HGNC:24549]
UTRN	ENSG00000152818	DOWN	-1.4	1.64e-11	chr6	144278895	144297241	18347	8_peaks122199_lociStitched	22232.9	Promoter (<=1kb)	144291829	144853034	561206	1	UTRN-204	0	utrophin [Source:HGNC Symbol;Acc:HGNC:12635]
RTN4	ENSG00000115310	DOWN	-1.361	9.15e-11	chr2	54945549	54999372	53824	18_peaks71387_lociStitched	21944	3' UTR	54972187	55010449	38263	2	RTN4-205	11077	reticulon 4 [Source:HGNC Symbol;Acc:HGNC:14085]
MESP1	ENSG00000166823	DOWN	-1.304	7.66e-06	chr15	89740231	89773255	33025	7_peaks49449_lociStitched	31608.2	Promoter (<=1kb)	89748661	89751310	2650	2	MESP1-201	0	mesoderm posterior bHLH transcription factor 1 [Source:HGNC Symbol;Acc:HGNC:29658]
KDM6A	ENSG00000147050	DOWN	-1.285	1.19e-05	chrX	44882792	45079038	196247	54_peaks144901_lociStitched	84837.6	3' UTR	44873552	45111411	237860	1	KDM6A-214	9240	lysine demethylase 6A [Source:HGNC Symbol;Acc:HGNC:12637]
NAP1L1	ENSG00000187109	DOWN	-1.257	1.28e-06	chr12	76079730	76096446	16717	7_peaks33404_lociStitched	25620.5	Promoter (<=1kb)	76036587	76085033	48447	2	NAP1L1-227	0	nucleosome assembly protein 1 like 1 [Source:HGNC Symbol;Acc:HGNC:7637]
ALAS1	ENSG00000023330	DOWN	-1.229	6.42e-09	chr3	52190151	52211015	20865	7_peaks92142_lociStitched	16683.7	Promoter (<=1kb)	52198086	52214180	16095	1	ALAS1-204	0	5'-aminolevulinate synthase 1 [Source:HGNC Symbol;Acc:HGNC:396]
CYB5A	ENSG00000166347	DOWN	-1.226	1.65e-08	chr18	74255431	74286238	30808	19_peaks64084_lociStitched	27074.1	5' UTR	74253296	74291041	37746	2	CYB5A-201	4803	cytochrome b5 type A [Source:HGNC Symbol;Acc:HGNC:2570]
GPER1	ENSG00000164850	DOWN	-1.218	1.09e-05	chr7	1095617	1104152	8536	4_peaks123746_lociStitched	16005	Promoter (2-3kb)	1092938	1093741	804	1	GPER1-207	2679	G protein-coupled estrogen receptor 1 [Source:HGNC Symbol;Acc:HGNC:4485]
CUL4A	ENSG00000139842	DOWN	-1.209	8.58e-12	chr13	113194078	113216908	22831	10_peaks40179_lociStitched	60630	Promoter (<=1kb)	113208193	113265072	56880	1	CUL4A-203	0	cullin 4A [Source:HGNC Symbol;Acc:HGNC:2554]
SYNGR2	ENSG00000108639	DOWN	-1.197	6.05e-09	chr17	78164145	78184722	20578	6_peaks60328_lociStitched	39273.1	Promoter (<=1kb)	78168558	78173527	4970	1	SYNGR2-201	0	synaptogyrin 2 [Source:HGNC Symbol;Acc:HGNC:11499]
ZBTB38	ENSG00000177311	DOWN	-1.146	2.17e-11	chr3	141402050	141419177	17128	9_peaks96790_lociStitched	17444.9	5' UTR	141426116	141446000	19885	1	ZBTB38-202	-6939	zinc finger and BTB domain containing 38 [Source:HGNC Symbol;Acc:HGNC:26636]
ADRB2	ENSG00000169252	DOWN	-1.124	1.26e-07	chr5	148829873	148873345	43473	19_peaks113912_lociStitched	33713.3	Distal Intergenic	148825245	148828687	3443	1	ADRB2-201	4628	adrenoceptor beta 2 [Source:HGNC Symbol;Acc:HGNC:286]
DNAJC19	ENSG00000205981	DOWN	-1.111	1.03e-08	chr3	180980692	180992708	12017	2_peaks98695_lociStitched	14576.6	Promoter (<=1kb)	180983709	180989774	6066	2	DNAJC19-201	0	DnaJ heat shock protein family (Hsp40) member C19 [Source:HGNC Symbol;Acc:HGNC:30528]
GDF15	ENSG00000130513	DOWN	-1.107	0.007	chr19	18357623	18380663	23041	4_peaks65927_lociStitched	24937.3	3' UTR	18386158	18389176	3019	1	GDF15-201	-5495	growth differentiation factor 15 [Source:HGNC Symbol;Acc:HGNC:30142]
UBTD2	ENSG00000168246	DOWN	-1.101	1.78e-09	chr5	172281090	172293697	12608	2_peaks115066_lociStitched	14258.4	Promoter (<=1kb)	172209640	172284071	74432	2	UBTD2-201	0	ubiquitin domain containing 2 [Source:HGNC Symbol;Acc:HGNC:24463]
FOXA1	ENSG00000129514	DOWN	-1.1	1.46e-06	chr14	37571227	37601234	30008	9_peaks41346_lociStitched	37552	Promoter (<=1kb)	37589984	37595034	5051	2	FOXA1-201	0	forkhead box A1 [Source:HGNC Symbol;Acc:HGNC:5021]
SYTL1	ENSG00000142765	DOWN	-1.098	1.71e-06	chr1	27349206	27350858	1653	3_peaks2303_lociStitched	14644.9	Exon (SYTL1-211/SYTL1, exon 7 of 14)	27344873	27353930	9058	1	SYTL1-208	4333	synaptotagmin like 1 [Source:HGNC Symbol;Acc:HGNC:15584]
PKP1	ENSG00000081277	DOWN	-1.098	0.003	chr1	201245070	201310239	65170	17_peaks10986_lociStitched	33230.2	Promoter (<=1kb)	201283452	201332993	49542	1	PKP1-201	0	plakophilin 1 [Source:HGNC Symbol;Acc:HGNC:9023]
FAM193B	ENSG00000146067	UP	2.72692	8.41666e-10	chr5	177523911	177548758	24848	11_peaks115523_lociStitched	20256.1	Exon (FAM193B-217/FAM193B, exon 2 of 9)	177519788	177554507	34720	2	FAM193B-217	5749	family with sequence similarity 193 member B [Source:HGNC Symbol;Acc:HGNC:25524]
HRH3	ENSG00000101180	UP	2.67925	0.00742372	chr20	62214544	62247550	33007	14_peaks83324_lociStitched	52302.9	Promoter (<=1kb)	62214970	62220255	5286	2	HRH3-202	0	histamine receptor H3 [Source:HGNC Symbol;Acc:HGNC:5184]
TACC3	ENSG00000013810	UP	2.60386	5.39062e-19	chr4	1717168	1728391	11224	3_peaks100079_lociStitched	34756.2	Promoter (<=1kb)	1721490	1745176	23687	1	TACC3-212	0	transforming acidic coiled-coil containing protein 3 [Source:HGNC Symbol;Acc:HGNC:11524]
SKI	ENSG00000157933	UP	2.41259	2.74018e-08	chr1	2230947	2276023	45077	21_peaks267_lociStitched	92047.2	Promoter (2-3kb)	2228695	2310119	81425	1	SKI-201	2252	SKI proto-oncogene [Source:HGNC Symbol;Acc:HGNC:10896]
FKBP5	ENSG00000096060	UP	2.33204	1.18532e-13	chr6	35722438	35732096	9659	4_peaks118336_lociStitched	19853.1	Promoter (<=1kb)	35573585	35728583	154999	2	FKBP5-202	0	FKBP prolyl isomerase 5 [Source:HGNC Symbol;Acc:HGNC:3721]
CYTH3	ENSG00000008256	UP	2.15571	1.37632e-16	chr7	6227521	6269772	42252	19_peaks124052_lociStitched	15219.2	Promoter (2-3kb)	6161776	6272644	110869	2	CYTH3-201	2872	cytohesin 3 [Source:HGNC Symbol;Acc:HGNC:9504]
GRAMD4	ENSG00000075240	UP	2.12142	3.14038e-12	chr22	46557884	46617841	59958	14_peaks88337_lociStitched	21920.6	Promoter (2-3kb)	46620402	46679785	59384	1	GRAMD4-202	-2561	GRAM domain containing 4 [Source:HGNC Symbol;Acc:HGNC:29113]
NAV1	ENSG00000134369	UP	1.92782	1.1809e-14	chr1	201582797	201606470	23674	6_peaks11036_lociStitched	18309.5	Exon (RPS10P7-203/RPS10P7, exon 2 of 2)	201622885	201623610	726	1	NAV1-210	-16415	neuron navigator 1 [Source:HGNC Symbol;Acc:HGNC:15989]
SLC22A18AS	ENSG00000254827	UP	1.84192	1.83584e-11	chr11	2911329	2913860	2532	3_peaks22156_lociStitched	15219.9	Intron (SLC22A18-202/SLC22A18, intron 5 of 10)	2887780	2903740	15961	2	SLC22A18AS-203	-7589	solute carrier family 22 member 18 antisense [Source:HGNC Symbol;Acc:HGNC:10965]
TRA2B	ENSG00000136527	UP	1.77128	1.72463e-14	chr3	185915324	185943760	28437	12_peaks99023_lociStitched	24879.5	Promoter (<=1kb)	185915906	185938136	22231	2	TRA2B-205	0	transformer 2 beta homolog [Source:HGNC Symbol;Acc:HGNC:10781]
GATAD2A	ENSG00000167491	UP	1.74537	1.8838e-18	chr19	19361167	19391019	29853	6_peaks66041_lociStitched	27599.1	Promoter (<=1kb)	19385833	19508931	123099	1	GATAD2A-202	0	GATA zinc finger domain containing 2A [Source:HGNC Symbol;Acc:HGNC:29989]
ZBTB7B	ENSG00000160685	UP	1.70958	4.25178e-12	chr1	154999780	155008634	8855	7_peaks8392_lociStitched	87831	Promoter (<=1kb)	155002630	155018522	15893	1	ZBTB7B-203	0	zinc finger and BTB domain containing 7B [Source:HGNC Symbol;Acc:HGNC:18668]
CCNK	ENSG00000090061	UP	1.70329	2.68467e-13	chr14	99467418	99489504	22087	5_peaks44334_lociStitched	22621.5	Promoter (<=1kb)	99481409	99512440	31032	1	CCNK-201	0	cyclin K [Source:HGNC Symbol;Acc:HGNC:1596]
C1QTNF6	ENSG00000133466	UP	1.694	1.64401e-11	chr22	37196681	37200124	3444	5_peaks87315_lociStitched	22892.3	Distal Intergenic	37180167	37188289	8123	2	C1QTNF6-201	-8392	C1q and TNF related 6 [Source:HGNC Symbol;Acc:HGNC:14343]
LIMD1	ENSG00000144791	UP	1.67953	8.27301e-12	chr3	45617409	45626030	8622	5_peaks91473_lociStitched	14784.1	Intron (LIMD1-202/LIMD1, intron 1 of 5)	45594859	45686338	91480	1	LIMD1-201	22550	LIM domains containing 1 [Source:HGNC Symbol;Acc:HGNC:6612]
SYNGAP1	ENSG00000197283	UP	1.64043	1.81338e-12	chr6	33425654	33428859	3206	2_peaks118077_lociStitched	14012.8	Promoter (2-3kb)	33431731	33452210	20480	1	SYNGAP1-203	-2872	synaptic Ras GTPase activating protein 1 [Source:HGNC Symbol;Acc:HGNC:11497]
GPRIN2	ENSG00000204175	UP	1.63776	1.87619e-05	chr10	46544596	46559027	14432	7_peaks16538_lociStitched	23633.8	Promoter (<=1kb)	46549044	46555530	6487	2	GPRIN2-202	0	G protein regulated inducer of neurite outgrowth 2 [Source:HGNC Symbol;Acc:HGNC:23730]
ANKRD13D	ENSG00000172932	UP	1.63606	7.32173e-22	chr11	67269362	67287908	18547	9_peaks25585_lociStitched	26027	Promoter (<=1kb)	67288547	67302481	13935	1	ANKRD13D-202	-639	ankyrin repeat domain 13D [Source:HGNC Symbol;Acc:HGNC:27880]
MKNK2	ENSG00000099875	UP	1.62241	2.49121e-15	chr19	2032255	2069964	37710	11_peaks64698_lociStitched	187577	Promoter (<=1kb)	2037465	2042140	4676	2	MKNK2-211	0	MAPK interacting serine/threonine kinase 2 [Source:HGNC Symbol;Acc:HGNC:7111]
APC2	ENSG00000115266	UP	1.6172	2.04616e-06	chr19	1445290	1456206	10917	4_peaks64630_lociStitched	18219.4	Promoter (<=1kb)	1450149	1473244	23096	1	APC2-201	0	APC regulator of WNT signaling pathway 2 [Source:HGNC Symbol;Acc:HGNC:24036]
ANKRD11	ENSG00000167522	UP	1.61541	9.59358e-11	chr16	89380824	89414065	33242	13_peaks54582_lociStitched	52429.3	Intron (ANKRD11-201/ANKRD11, intron 2 of 12)	89286669	89418364	131696	2	ANKRD11-229	4299	ankyrin repeat domain 11 [Source:HGNC Symbol;Acc:HGNC:21316]
ACIN1	ENSG00000100813	UP	1.60203	1.16452e-11	chr14	23089936	23099471	9536	3_peaks40549_lociStitched	28809.2	Promoter (<=1kb)	23058567	23095153	36587	2	ACIN1-223	0	apoptotic chromatin condensation inducer 1 [Source:HGNC Symbol;Acc:HGNC:17066]
RAI1	ENSG00000108557	UP	1.59145	1.93028e-13	chr17	17693574	17694100	527	peaks55937	14910.8	Intron (RAI1-201/RAI1, intron 1 of 5)	17681473	17811453	129981	1	RAI1-201	12101	retinoic acid induced 1 [Source:HGNC Symbol;Acc:HGNC:9834]
MLPH	ENSG00000115648	UP	1.57573	2.21378e-09	chr2	237475297	237502911	27615	10_peaks79121_lociStitched	21658.4	Promoter (<=1kb)	237486410	237553996	67587	1	MLPH-204	0	melanophilin [Source:HGNC Symbol;Acc:HGNC:29643]
EFNA3	ENSG00000143590	UP	1.56406	8.77342e-10	chr1	155075707	155094442	18736	10_peaks8421_lociStitched	62184.8	Promoter (<=1kb)	155078872	155087538	8667	1	EFNA3-201	0	ephrin A3 [Source:HGNC Symbol;Acc:HGNC:3223]
CSNK1G2	ENSG00000133275	UP	1.56178	5.39708e-12	chr19	1929445	1944192	14748	3_peaks64687_lociStitched	35106.1	Promoter (<=1kb)	1941149	1981338	40190	1	CSNK1G2-201	0	casein kinase 1 gamma 2 [Source:HGNC Symbol;Acc:HGNC:2455]
BCR	ENSG00000186716	UP	1.54736	4.8283e-05	chr22	23162254	23205142	42889	10_peaks86279_lociStitched	16602.3	Promoter (<=1kb)	23180210	23318037	137828	1	BCR-201	0	BCR activator of RhoGEF and GTPase [Source:HGNC Symbol;Acc:HGNC:1014]
EEF1D	ENSG00000104529	UP	1.51711	3.60792e-11	chr8	143594160	143601502	7343	4_peaks137411_lociStitched	32225.5	Promoter (<=1kb)	143579697	143597388	17692	2	EEF1D-201	0	eukaryotic translation elongation factor 1 delta [Source:HGNC Symbol;Acc:HGNC:3211]
RERE	ENSG00000142599	UP	1.5089	3.80816e-12	chr1	8364260	8418527	54268	20_peaks736_lociStitched	35133.1	5' UTR	8354093	8423666	69574	2	RERE-212	5139	arginine-glutamic acid dipeptide repeats [Source:HGNC Symbol;Acc:HGNC:9965]
COMTD1	ENSG00000165644	UP	1.49959	7.05942e-12	chr10	75230723	75248064	17342	5_peaks18144_lociStitched	25267.3	Promoter (<=1kb)	75233969	75236011	2043	2	COMTD1-201	0	catechol-O-methyltransferase domain containing 1 [Source:HGNC Symbol;Acc:HGNC:26309]
EPS8L2	ENSG00000177106	UP	1.49838	9.94826e-14	chr11	702782	713063	10282	2_peaks21960_lociStitched	50278	Promoter (<=1kb)	706113	727727	21615	1	EPS8L2-201	0	EPS8 like 2 [Source:HGNC Symbol;Acc:HGNC:21296]
TRAPPC9	ENSG00000167632	UP	1.49479	1.04373e-15	chr8	140464206	140465285	1080	2_peaks137090_lociStitched	18352.5	Distal Intergenic	139730345	140458579	728235	2	TRAPPC9-218	-5627	trafficking protein particle complex 9 [Source:HGNC Symbol;Acc:HGNC:30832]
HIPK2	ENSG00000064393	UP	1.48476	4.50738e-11	chr7	139720924	139792653	71730	20_peaks130452_lociStitched	34530.8	Promoter (<=1kb)	139561570	139777718	216149	2	HIPK2-202	0	homeodomain interacting protein kinase 2 [Source:HGNC Symbol;Acc:HGNC:14402]
ZMIZ2	ENSG00000122515	UP	1.48169	9.44711e-13	chr7	44761227	44762642	1416	3_peaks126041_lociStitched	17404.9	Exon (ZMIZ2-203/ZMIZ2, exon 9 of 18)	44756250	44767623	11374	1	ZMIZ2-215	4977	zinc finger MIZ-type containing 2 [Source:HGNC Symbol;Acc:HGNC:22229]
VGLL4	ENSG00000144560	UP	1.4594	4.35993e-15	chr3	11769796	11780539	10744	4_peaks89355_lociStitched	14917	Distal Intergenic	11556070	11720746	164677	2	VGLL4-201	-49050	vestigial like family member 4 [Source:HGNC Symbol;Acc:HGNC:28966]
MMP15	ENSG00000102996	UP	1.44818	1.24322e-11	chr16	58017207	58034405	17199	11_peaks52848_lociStitched	38938.5	Promoter (<=1kb)	58025566	58046901	21336	1	MMP15-201	0	matrix metallopeptidase 15 [Source:HGNC Symbol;Acc:HGNC:7161]
EEF2K	ENSG00000103319	UP	1.42427	3.00747e-13	chr16	22188664	22191525	2862	4_peaks51579_lociStitched	37407.8	3' UTR	22206282	22288732	82451	1	EEF2K-201	-14757	eukaryotic elongation factor 2 kinase [Source:HGNC Symbol;Acc:HGNC:24615]
BRAF	ENSG00000157764	UP	1.42115	1.12915e-14	chr7	140886162	140932289	46128	12_peaks130550_lociStitched	30513.7	Promoter (<=1kb)	140719327	140924810	205484	2	BRAF-204	0	B-Raf proto-oncogene, serine/threonine kinase [Source:HGNC Symbol;Acc:HGNC:1097]
CDR2L	ENSG00000109089	UP	1.41603	1.28313e-12	chr17	74981983	74993361	11379	6_peaks59927_lociStitched	44433.9	Promoter (<=1kb)	74987632	75005800	18169	1	CDR2L-201	0	cerebellar degeneration related protein 2 like [Source:HGNC Symbol;Acc:HGNC:29999]
USP54	ENSG00000166348	UP	1.41321	5.35124e-08	chr10	73573179	73601915	28737	11_peaks17958_lociStitched	43755	5' UTR	73497538	73625650	128113	2	USP54-201	23735	ubiquitin specific peptidase 54 [Source:HGNC Symbol;Acc:HGNC:23513]
HS6ST1	ENSG00000136720	UP	1.40036	1.7953e-07	chr2	128275663	128321968	46306	17_peaks74598_lociStitched	31298.2	Promoter (<=1kb)	128265480	128318577	53098	2	HS6ST1-201	0	heparan sulfate 6-O-sulfotransferase 1 [Source:HGNC Symbol;Acc:HGNC:5201]
DUSP8	ENSG00000184545	UP	1.3737	4.07778e-08	chr11	1546715	1560239	13525	6_peaks22072_lociStitched	21807.7	3' UTR	1554051	1565936	11886	2	DUSP8-201	5697	dual specificity phosphatase 8 [Source:HGNC Symbol;Acc:HGNC:3074]
NSMF	ENSG00000165802	UP	1.37344	5.63899e-14	chr9	137479211	137488494	9284	10_peaks143821_lociStitched	14784.8	Exon (PNPLA7-201/PNPLA7, exon 20 of 34)	137448232	137459334	11103	2	NSMF-206	-19877	NMDA receptor synaptonuclear signaling and neuronal migration factor [Source:HGNC Symbol;Acc:HGNC:29843]
AP3D1	ENSG00000065000	UP	1.37266	5.28802e-10	chr19	2135487	2187568	52082	12_peaks64730_lociStitched	79711.5	Promoter (<=1kb)	2100988	2151557	50570	2	AP3D1-201	0	adaptor related protein complex 3 subunit delta 1 [Source:HGNC Symbol;Acc:HGNC:568]
PLXNA1	ENSG00000114554	UP	1.36414	3.51342e-08	chr3	126982486	127000977	18492	9_peaks95789_lociStitched	16115.8	Promoter (<=1kb)	126988594	127037392	48799	1	PLXNA1-201	0	plexin A1 [Source:HGNC Symbol;Acc:HGNC:9099]
ABCD1	ENSG00000101986	UP	1.36074	1.90774e-11	chrX	153699414	153728388	28975	12_peaks147227_lociStitched	36722.9	Promoter (<=1kb)	153724868	153744762	19895	1	ABCD1-201	0	ATP binding cassette subfamily D member 1 [Source:HGNC Symbol;Acc:HGNC:61]
FASN	ENSG00000169710	UP	1.35885	1.04136e-05	chr17	82095660	82115226	19567	13_peaks60894_lociStitched	104985	Promoter (<=1kb)	82078333	82098332	20000	2	FASN-201	0	fatty acid synthase [Source:HGNC Symbol;Acc:HGNC:3594]
ASPH	ENSG00000198363	UP	1.35353	1.34717e-08	chr8	61699900	61738547	38648	9_peaks134019_lociStitched	14694	Promoter (<=1kb)	61500556	61714559	214004	2	ASPH-203	0	aspartate beta-hydroxylase [Source:HGNC Symbol;Acc:HGNC:757]
KIAA1671	ENSG00000197077	UP	1.34787	5.29144e-09	chr22	24955444	24978124	22681	7_peaks86477_lociStitched	17455.3	Promoter (2-3kb)	24952730	25194457	241728	1	KIAA1671-203	2714	KIAA1671 [Source:HGNC Symbol;Acc:HGNC:29345]
LRP5	ENSG00000162337	UP	1.33868	1.70644e-09	chr11	68337220	68355639	18420	6_peaks25738_lociStitched	19053.6	Exon (LRP5-201/LRP5, exon 2 of 23)	68312609	68449275	136667	1	LRP5-201	24611	LDL receptor related protein 5 [Source:HGNC Symbol;Acc:HGNC:6697]
LRRC14	ENSG00000160959	UP	1.33109	2.06577e-06	chr8	144513799	144524683	10885	5_peaks137598_lociStitched	20083.9	Promoter (<=1kb)	144518005	144522024	4020	1	LRRC14-205	0	leucine rich repeat containing 14 [Source:HGNC Symbol;Acc:HGNC:20419]
SBNO2	ENSG00000064932	UP	1.3222	1.00929e-11	chr19	1165042	1194656	29615	11_peaks64568_lociStitched	105595	Promoter (<=1kb)	1107636	1174283	66648	2	SBNO2-201	0	strawberry notch homolog 2 [Source:HGNC Symbol;Acc:HGNC:29158]
NDST1	ENSG00000070614	UP	1.31746	4.17114e-12	chr5	150488692	150527036	38345	15_peaks114131_lociStitched	33739.8	Promoter (<=1kb)	150497778	150553714	55937	1	NDST1-207	0	N-deacetylase and N-sulfotransferase 1 [Source:HGNC Symbol;Acc:HGNC:7680]
CLIP1	ENSG00000130779	UP	1.31015	3.47841e-07	chr12	122399391	122425216	25826	9_peaks35652_lociStitched	50019.8	Promoter (<=1kb)	122271432	122422588	151157	2	CLIP1-203	0	CAP-Gly domain containing linker protein 1 [Source:HGNC Symbol;Acc:HGNC:10461]
BRD4	ENSG00000141867	UP	1.247	7.43897e-11	chr19	15284956	15325413	40458	18_peaks65701_lociStitched	19796.1	Intron (BRD4-202/BRD4, intron 1 of 11)	15247047	15280451	33405	2	BRD4-203	-4505	bromodomain containing 4 [Source:HGNC Symbol;Acc:HGNC:13575]
GRB10	ENSG00000106070	UP	1.24217	8.16258e-11	chr7	50623101	50722727	99627	50_peaks126392_lociStitched	33135.9	Promoter (<=1kb)	50590063	50705301	115239	2	GRB10-203	0	growth factor receptor bound protein 10 [Source:HGNC Symbol;Acc:HGNC:4564]
UBE2V1	ENSG00000244687	UP	1.2348	3.59387e-15	chr20	50109049	50121091	12043	3_peaks82745_lociStitched	24882	Promoter (<=1kb)	50081124	50113139	32016	2	UBE2V1-202	0	ubiquitin conjugating enzyme E2 V1 [Source:HGNC Symbol;Acc:HGNC:12494]
STK11	ENSG00000118046	UP	1.23018	1.22263e-11	chr19	1213484	1215704	2221	peaks64574	20586.4	Intron (STK11-205/STK11, intron 2 of 12)	1206464	1228435	21972	1	STK11-201	7020	serine/threonine kinase 11 [Source:HGNC Symbol;Acc:HGNC:11389]
DNAJC5	ENSG00000101152	UP	1.22709	3.34722e-13	chr20	63881980	63890072	8093	8_peaks83601_lociStitched	25307.6	3' UTR	63895182	63936031	40850	1	DNAJC5-201	-5110	DnaJ heat shock protein family (Hsp40) member C5 [Source:HGNC Symbol;Acc:HGNC:16235]
FLYWCH1	ENSG00000059122	UP	1.22179	6.43472e-12	chr16	2895276	2907310	12035	4_peaks50690_lociStitched	34953.3	5' UTR	2911937	2951208	39272	1	FLYWCH1-201	-4627	FLYWCH-type zinc finger 1 [Source:HGNC Symbol;Acc:HGNC:25404]
ADORA2A	ENSG00000128271	UP	1.20763	1.72422e-13	chr22	24386798	24420917	34120	12_peaks86413_lociStitched	21553.6	Promoter (2-3kb)	24423597	24442356	18760	1	ADORA2A-214	-2680	adenosine A2a receptor [Source:HGNC Symbol;Acc:HGNC:263]
MACF1	ENSG00000127603	UP	1.20573	2.2893e-08	chr1	39378406	39411162	32757	8_peaks3134_lociStitched	16198.3	Promoter (<=1kb)	39410266	39414549	4284	1	MACF1-234	0	microtubule actin crosslinking factor 1 [Source:HGNC Symbol;Acc:HGNC:13664]
DLGAP4	ENSG00000080845	UP	1.20378	1.58534e-09	chr20	36466711	36484593	17883	9_peaks81802_lociStitched	15712	Intron (DLGAP4-204/DLGAP4, intron 7 of 12)	36461747	36527239	65493	1	DLGAP4-202	4964	DLG associated protein 4 [Source:HGNC Symbol;Acc:HGNC:24476]
PPP2R2D	ENSG00000175470	UP	1.20016	3.40521e-10	chr10	131904683	131947799	43117	23_peaks21613_lociStitched	27806.2	Exon (PPP2R2D-201/PPP2R2D, exon 3 of 9)	131900644	131959834	59191	1	PPP2R2D-201	4039	protein phosphatase 2 regulatory subunit Bdelta [Source:HGNC Symbol;Acc:HGNC:23732]
RALGDS	ENSG00000160271	UP	1.18172	1.90601e-15	chr9	133098056	133144691	46636	19_peaks143276_lociStitched	117975	Promoter (<=1kb)	133097720	133121176	23457	2	RALGDS-201	0	ral guanine nucleotide dissociation stimulator [Source:HGNC Symbol;Acc:HGNC:9842]
KLF13	ENSG00000169926	UP	1.17762	8.38213e-09	chr15	31329190	31373120	43931	18_peaks45557_lociStitched	55928.6	Promoter (<=1kb)	31339933	31372443	32511	1	KLF13-207	0	Kruppel like factor 13 [Source:HGNC Symbol;Acc:HGNC:13672]
ARF1	ENSG00000143761	UP	1.17647	2.26014e-08	chr1	228088040	228091012	2973	4_peaks12991_lociStitched	14853.1	Intron (ARF1-213/ARF1, intron 1 of 4)	228083150	228099211	16062	1	ARF1-214	4890	ADP ribosylation factor 1 [Source:HGNC Symbol;Acc:HGNC:652]
FAM102A	ENSG00000167106	UP	1.17531	1.36356e-14	chr9	127942850	127991303	48454	20_peaks142754_lociStitched	147101	Promoter (<=1kb)	127940579	127980513	39935	2	FAM102A-203	0	family with sequence similarity 102 member A [Source:HGNC Symbol;Acc:HGNC:31419]
LIG3	ENSG00000005156	UP	1.17415	5.14599e-07	chr17	34987588	35007693	20106	11_peaks56926_lociStitched	14412	3' UTR	34980546	35003172	22627	1	LIG3-201	7042	DNA ligase 3 [Source:HGNC Symbol;Acc:HGNC:6600]
COL9A3	ENSG00000092758	UP	1.173	8.94911e-05	chr20	62808396	62840972	32577	12_peaks83440_lociStitched	20530	Promoter (<=1kb)	62817050	62841159	24110	1	COL9A3-215	0	collagen type IX alpha 3 chain [Source:HGNC Symbol;Acc:HGNC:2219]
HDGF	ENSG00000143321	UP	1.17003	2.22196e-11	chr1	156746664	156749164	2501	7_peaks8643_lociStitched	23327.8	Promoter (2-3kb)	156742110	156751598	9489	2	HDGF-210	2434	heparin binding growth factor [Source:HGNC Symbol;Acc:HGNC:4856]
TRIOBP	ENSG00000100106	UP	1.16161	1.0978e-08	chr22	37752479	37785487	33009	8_peaks87375_lociStitched	15273.3	3' UTR	37746238	37759954	13717	1	TRIOBP-213	6241	TRIO and F-actin binding protein [Source:HGNC Symbol;Acc:HGNC:17009]
LLGL2	ENSG00000073350	UP	1.15693	1.66578e-10	chr17	75540191	75573039	32849	11_peaks60018_lociStitched	19850.7	5' UTR	75532493	75574906	42414	1	LLGL2-205	7698	LLGL scribble cell polarity complex component 2 [Source:HGNC Symbol;Acc:HGNC:6629]
GNG13	ENSG00000127588	UP	1.14802	0.000128306	chr16	794946	813915	18970	6_peaks50351_lociStitched	34345.2	Promoter (<=1kb)	798041	800733	2693	2	GNG13-201	0	G protein subunit gamma 13 [Source:HGNC Symbol;Acc:HGNC:14131]
UBE2H	ENSG00000186591	UP	1.14651	1.42855e-11	chr7	129824959	129918845	93887	24_peaks129835_lociStitched	32128.1	5' UTR	129830744	129937732	106989	2	UBE2H-210	18887	ubiquitin conjugating enzyme E2 H [Source:HGNC Symbol;Acc:HGNC:12484]
HSPB1	ENSG00000106211	UP	1.13355	7.19002e-06	chr7	76281553	76318946	37394	11_peaks127203_lociStitched	39510.5	Promoter (<=1kb)	76302544	76304295	1752	1	HSPB1-201	0	heat shock protein family B (small) member 1 [Source:HGNC Symbol;Acc:HGNC:5246]
FOXK2	ENSG00000141568	UP	1.12643	3.03893e-10	chr17	82522161	82568636	46476	19_peaks60981_lociStitched	44324.2	Promoter (2-3kb)	82519715	82604607	84893	1	FOXK2-201	2446	forkhead box K2 [Source:HGNC Symbol;Acc:HGNC:6036]
HES6	ENSG00000144485	UP	1.11932	1.15738e-05	chr2	238234409	238264501	30093	9_peaks79216_lociStitched	28723.8	Promoter (<=1kb)	238238267	238240124	1858	2	HES6-201	0	hes family bHLH transcription factor 6 [Source:HGNC Symbol;Acc:HGNC:18254]
CHD8	ENSG00000100888	UP	1.11166	2.64724e-08	chr14	21449053	21459345	10293	3_peaks40429_lociStitched	19175.9	Promoter (<=1kb)	21385198	21456126	70929	2	CHD8-225	0	chromodomain helicase DNA binding protein 8 [Source:HGNC Symbol;Acc:HGNC:20153]
ZBTB16	ENSG00000109906	UP	1.10579	8.62439e-07	chr11	114072100	114198807	126708	58_peaks28166_lociStitched	150364	Exon (ZBTB16-201/ZBTB16, exon 3 of 7)	114060507	114250652	190146	1	ZBTB16-202	11593	zinc finger and BTB domain containing 16 [Source:HGNC Symbol;Acc:HGNC:12930]
WWC1	ENSG00000113645	UP	1.10211	2.05114e-05	chr5	168345973	168367810	21838	13_peaks114841_lociStitched	37696.8	Intron (WWC1-201/WWC1, intron 1 of 22)	168292150	168469216	177067	1	WWC1-209	53823	WW and C2 domain containing 1 [Source:HGNC Symbol;Acc:HGNC:29435]
CCDC88C	ENSG00000015133	UP	1.09213	5.96667e-06	chr14	91367280	91414081	46802	29_peaks43850_lociStitched	67554	3' UTR	91378641	91417346	38706	2	CCDC88C-203	3265	coiled-coil domain containing 88C [Source:HGNC Symbol;Acc:HGNC:19967]
LRRC4	ENSG00000128594	UP	1.08474	1.48398e-06	chr7	128004719	128078404	73686	21_peaks129693_lociStitched	13720.3	Promoter (<=1kb)	128027071	128031070	4000	2	LRRC4-201	0	leucine rich repeat containing 4 [Source:HGNC Symbol;Acc:HGNC:15586]
BCL9	ENSG00000116128	UP	1.07573	1.36341e-05	chr1	147585807	147601115	15309	9_peaks7885_lociStitched	28389	Intron (BCL9-201/BCL9, intron 1 of 9)	147541412	147626216	84805	1	BCL9-201	44395	BCL9 transcription coactivator [Source:HGNC Symbol;Acc:HGNC:1008]
AGPAT3	ENSG00000160216	UP	1.06718	1.23e-12	chr21	43859190	43880605	21416	7_peaks85327_lociStitched	31496.5	Promoter (<=1kb)	43865186	43986536	121351	1	AGPAT3-201	0	1-acylglycerol-3-phosphate O-acyltransferase 3 [Source:HGNC Symbol;Acc:HGNC:326]
UBALD1	ENSG00000153443	UP	1.06277	1.80114e-08	chr16	4606692	4619106	12415	5_peaks50897_lociStitched	42742.4	Promoter (<=1kb)	4608883	4611523	2641	2	UBALD1-205	0	UBA like domain containing 1 [Source:HGNC Symbol;Acc:HGNC:29576]
MLXIP	ENSG00000175727	UP	1.06099	3.54957e-09	chr12	122094982	122113499	18518	9_peaks35626_lociStitched	25154.9	Intron (MLXIP-201/MLXIP, intron 1 of 16)	122078722	122147347	68626	1	MLXIP-201	16260	MLX interacting protein [Source:HGNC Symbol;Acc:HGNC:17055]
EFNA1	ENSG00000169242	UP	1.0442	3.99026e-08	chr1	155124520	155131639	7120	3_peaks8431_lociStitched	78794.9	Promoter (<=1kb)	155127460	155134857	7398	1	EFNA1-202	0	ephrin A1 [Source:HGNC Symbol;Acc:HGNC:3221]
PLA2G6	ENSG00000184381	UP	1.01651	6.10029e-10	chr22	38167487	38194849	27363	8_peaks87423_lociStitched	68891.8	Promoter (<=1kb)	38111495	38181802	70308	2	PLA2G6-201	0	phospholipase A2 group VI [Source:HGNC Symbol;Acc:HGNC:9039]
LNX2	ENSG00000139517	UP	1.0123	2.30902e-05	chr13	27617794	27657091	39298	8_peaks36698_lociStitched	24187.9	Promoter (<=1kb)	27545911	27620404	74494	2	LNX2-201	0	ligand of numb-protein X 2 [Source:HGNC Symbol;Acc:HGNC:20421]
EHMT1	ENSG00000181090	UP	1.01137	2.3256e-15	chr9	137664744	137715753	51010	20_peaks143881_lociStitched	50867.2	Promoter (<=1kb)	137675186	137836100	160915	1	EHMT1-236	0	euchromatic histone lysine methyltransferase 1 [Source:HGNC Symbol;Acc:HGNC:24650]
CSNK1D	ENSG00000141551	UP	1.01088	6.17153e-10	chr17	82267682	82268405	724	peaks60933	15770.7	Intron (CSNK1D-204/CSNK1D, intron 1 of 8)	82239727	82273428	33702	2	CSNK1D-204	5023	casein kinase 1 delta [Source:HGNC Symbol;Acc:HGNC:2452]
TRIM26	ENSG00000234127	UP	1.00815	0.000173605	chr6	30207723	30219584	11862	3_peaks117766_lociStitched	15878.5	Promoter (<=1kb)	30184455	30213366	28912	2	TRIM26-268	0	tripartite motif containing 26 [Source:HGNC Symbol;Acc:HGNC:12962]
TNKS1BP1	ENSG00000149115	UP	1.00646	8.24782e-09	chr11	57311198	57318665	7468	5_peaks24472_lociStitched	16122.7	Exon (TNKS1BP1-201/TNKS1BP1, exon 4 of 12)	57299644	57322197	22554	2	TNKS1BP1-207	3532	tankyrase 1 binding protein 1 [Source:HGNC Symbol;Acc:HGNC:19081]

## Sheet: Table S4
Table S4. Coefficients of SE-associated DEGs in mCRPC prognostic model.
Symbol	Coefficients
MYLK	-0.038669
ALDH1A2	-0.0609321
PRKACB	-0.00526684
ENDOD1	0.0104951
BTD	0.041469
ELOVL7	-0.00438175
ZFP36	-0.0795442
ABCC4	0.0203584
CIRBP	0.0223416
CD9	-0.0643392
FBXL5	-0.00461019
NR4A1	-0.0552192
NPTN	-0.0243316
AHNAK	-0.112726
MORF4L1	-0.224805
SKP1	-0.0132495
TMPRSS2	0.0131992
BBIP1	-0.108711
LMO4	-0.0479152
C1orf116	-0.0290024
SEL1L	-0.0223334
KLK2	-0.00914204
SLC45A3	0.0140468
EXPH5	-0.0825116
NHLRC3	0.017518
LANCL2	0.00186509
ITPKB	-0.0191967
KLF9	-0.0377184
FAM47E	0.0659998
MRFAP1	0.065269
UTRN	-0.0107418
RTN4	-0.00462837
MESP1	-0.0282553
KDM6A	-0.00908026
NAP1L1	0.0423615
ALAS1	-0.0730755
CYB5A	-0.0865367
GPER1	0.0894097
CUL4A	-0.00699386
SYNGR2	0.0542896
ZBTB38	-0.11141
ADRB2	0.0236205
DNAJC19	0.0991669
GDF15	-0.011981
UBTD2	0.0609684
FOXA1	-0.0317851
SYTL1	0.00255101
PKP1	-0.0606597
FAM193B	-0.0174284
HRH3	-0.0329472
TACC3	0.0663971
SKI	0.0160941
FKBP5	-0.0693104
CYTH3	0.131091
GRAMD4	-0.0725825
NAV1	0.112811
SLC22A18AS	0.00898726
TRA2B	-0.0895435
GATAD2A	0.0267037
ZBTB7B	0.00680508
CCNK	-0.0471771
C1QTNF6	0.0160848
LIMD1	0.0520586
SYNGAP1	0.0179727
GPRIN2	-0.0297849
ANKRD13D	0.0574652
MKNK2	-0.0583039
APC2	0.008874
ANKRD11	-0.156725
ACIN1	-0.237905
RAI1	0.0136703
MLPH	-0.0121086
EFNA3	0.0780984
CSNK1G2	-0.00231973
BCR	0.0569692
EEF1D	-0.0705683
RERE	-0.00399771
COMTD1	0.00290568
EPS8L2	-0.0028457
TRAPPC9	0.0230395
HIPK2	0.0113653
ZMIZ2	-0.0605665
VGLL4	-0.0355092
MMP15	0.0498469
EEF2K	-0.0683095
BRAF	-0.0349814
CDR2L	0.0538026
USP54	0.00101167
HS6ST1	-0.076753
DUSP8	0.0339807
NSMF	-0.156062
AP3D1	0.114363
PLXNA1	0.109693
ABCD1	-0.0127093
FASN	0.0195366
ASPH	-0.0212798
KIAA1671	0.0869449
LRP5	-0.00315833
LRRC14	-0.0108732
SBNO2	-0.0826366
NDST1	0.0544257
CLIP1	0.00612814
BRD4	-0.0737911
GRB10	-0.0351797
UBE2V1	0.00187834
STK11	0.0157982
DNAJC5	0.120805
FLYWCH1	-0.0573057
ADORA2A	-0.0137473
MACF1	-0.0313465
DLGAP4	-0.0199845
PPP2R2D	-0.138422
RALGDS	-0.0664308
KLF13	0.0922312
ARF1	0.00870239
FAM102A	0.0320179
LIG3	0.00153431
COL9A3	-0.000249739
HDGF	0.16713
TRIOBP	-0.0308642
LLGL2	-0.140897
GNG13	-0.0891404
UBE2H	0.0365645
HSPB1	0.00352847
FOXK2	-0.0285912
HES6	-0.0175607
CHD8	-0.0097961
ZBTB16	0.0123761
WWC1	-0.0492709
CCDC88C	0.0216374
LRRC4	-0.064907
BCL9	-0.00288237
AGPAT3	0.0754386
UBALD1	0.0230372
MLXIP	0.0126178
EFNA1	-0.016055
PLA2G6	0.0850674
LNX2	0.00190208
EHMT1	-0.0890867
CSNK1D	-0.119035
TRIM26	-0.0496845
TNKS1BP1	-0.0680962

## Sheet: Table S5
Table S5. Recurrence-free survival (RFS) in training cohort (Taylor) .
sample	risk.score	time.to.bcr	bcr.status
GSM526134	-14.3531	18.5	1
GSM526135	-14.322	58.02	0
GSM526136	-14.186	93.14	0
GSM526137	-14.2407	126.1	0
GSM526138	-14.5108	98.6	0
GSM526139	-14.6371	149.19	0
GSM526140	-14.0392	64.76	1
GSM526141	-14.3829	35.06	0
GSM526142	-13.7699	82.17	0
GSM526143	-14.4624	128.43	0
GSM526144	-14.266	10.38	0
GSM526145	-14.3208	76.45	0
GSM526146	-14.4877	22.7	0
GSM526147	-13.8066	104.38	0
GSM526148	-14.0513	18.96	0
GSM526149	-13.7229	56.94	0
GSM526150	-13.5909	61.5	0
GSM526151	-13.8054	39.95	1
GSM526152	-13.974	3.94	1
GSM526153	-13.9653	68.04	1
GSM526154	-13.8871	78.16	0
GSM526155	-14.7475	116.83	0
GSM526156	-13.4351	27.6	1
GSM526157	-14.5274	26.68	0
GSM526158	-13.8754	115.09	0
GSM526159	-13.6471	35.35	1
GSM526160	-13.1238	3.71	1
GSM526161	-14.357	69.09	0
GSM526162	-13.5913	92.98	1
GSM526163	-13.7224	77.8	0
GSM526164	-14.184	85.32	0
GSM526165	-14.2113	104.05	0
GSM526166	-14.1526	100.21	0
GSM526167	-13.6479	89.5	0
GSM526168	-14.1005	83.85	0
GSM526169	-14.542	102.54	0
GSM526170	-13.2224	2.1	1
GSM526171	-13.862	25	0
GSM526172	-13.7157	82.86	0
GSM526173	-14.3973	30.19	0
GSM526174	-14.2889	42.94	0
GSM526175	-14.3005	74.12	0
GSM526176	-14.266	24.28	0
GSM526177	-14.247	77.37	0
GSM526178	-13.7472	77.11	0
GSM526179	-14.0884	45.54	0
GSM526180	-14.0019	13.04	1
GSM526181	-13.8968	84.31	0
GSM526182	-13.9195	49.35	0
GSM526183	-13.9956	61.7	0
GSM526184	-13.6663	55.39	1
GSM526185	-14.1665	9.86	1
GSM526186	-14.5865	58.97	0
GSM526187	-13.6826	31.8	1
GSM526188	-14.806	39.66	0
GSM526189	-14.2218	60.85	0
GSM526190	-14.3501	56.84	0
GSM526191	-13.8997	70.18	0
GSM526192	-14.3791	48.43	0
GSM526193	-13.4584	16.82	1
GSM526194	-14.3187	46.42	0
GSM526195	-13.897	66.1	0
GSM526196	-14.5162	51.58	0
GSM526197	-14.1387	42.38	0
GSM526198	-14.0402	1.87	0
GSM526199	-14.5657	5.78	0
GSM526200	-14.3777	38.21	0
GSM526201	-14.4099	62.36	0
GSM526202	-14.0622	28.65	1
GSM526203	-14.4214	43.47	0
GSM526204	-14.4598	23	0
GSM526205	-13.8022	56.15	0
GSM526206	-13.6941	59.14	0
GSM526207	-14.3008	13.86	0
GSM526208	-13.717	58.91	0
GSM526209	-14.204	49.84	0
GSM526210	-13.455	13.21	1
GSM526211	-14.1714	60.45	0
GSM526212	-13.6885	38.77	0
GSM526213	-13.5228	26.22	0
GSM526214	-13.5597	18.83	1
GSM526215	-14.2726	43.83	0
GSM526216	-13.9077	46.49	0
GSM526217	-14.4384	62.65	0
GSM526218	-13.814	52.47	0
GSM526219	-14.2111	60.06	0
GSM526220	-13.8819	55.2	0
GSM526221	-14.2092	61.37	0
GSM526222	-14.0085	51.85	0
GSM526223	-14.0019	43.53	0
GSM526224	-13.423	53.82	1
GSM526225	-13.5327	56.87	0
GSM526226	-12.6508	27.86	1
GSM526227	-14.5262	48.56	0
GSM526228	-13.7475	28.06	0
GSM526229	-14.6051	8.18	0
GSM526230	-14.7112	51.65	0
GSM526231	-13.3481	5.72	1
GSM526232	-14.4069	41.76	0
GSM526233	-13.8664	37.59	0
GSM526234	-13.6559	48.43	0
GSM526235	-14.5004	50.89	0
GSM526236	-14.7874	45.73	0
GSM526237	-13.6047	59.17	0
GSM526238	-14.3609	51.35	0
GSM526239	-13.758	47.34	0
GSM526240	-14.3883	47.61	0
GSM526241	-13.7611	10.81	0
GSM526242	-13.526	39.85	0
GSM526243	-14.2315	31.61	0
GSM526244	-13.9088	1.41	1
GSM526245	-14.2373	12.98	0
GSM526246	-13.7657	19.02	1
GSM526247	-13.6561	11.83	0
GSM526248	-13.5863	45.37	0
GSM526249	-13.9152	54.54	0
GSM526250	-13.8412	30.52	0
GSM526251	-13.8251	26.84	0
GSM526252	-14.3221	49.02	0
GSM526253	-14.849	42.94	0
GSM526254	-13.9867	52.17	0
GSM526255	-14.0302	8.84	0
GSM526256	-13.1177	30.56	1
GSM526257	-14.1281	32.69	0
GSM526258	-13.8468	43.3	0
GSM526259	-13.6178	36.01	0
GSM526260	-13.7867	2.56	1
GSM526261	-13.9503	37.68	0
GSM526262	-12.889	2.92	1
GSM526263	-12.9598	1.38	1
GSM526264	-13.1047	30.03	0

## Sheet: Table S6
Table S6. Forest plot analysis of RFS in validation cohort.
Dataset	N	P-Value	HR	Lower95	Upper95
DKFZ	118	3.22335e-05	6.9061	3.07037	15.5337
TCGA-PRAD	495	0.00153779	1.93114	1.30231	2.86362
GSE54460	100	0.00295757	2.32412	1.31924	4.09445
CancerMap	129	0.0114206	2.34711	1.23073	4.47614
Cambridge	125	0.0138539	3.13525	1.25611	7.82556
Belfast	248	0.0143825	1.95102	1.155	3.29564
CPC-Gene	213	0.0226498	2.18304	1.13515	4.19823
Stockholm	94	0.0383127	1.86285	1.03733	3.34532

## Sheet: Table S7
Table S7. Detail information of BET inhibitor sensitive SE-associated DEGs.
	JQ1 treatment(500nM, 24h) in C4-2B			SE-associated DEGs				SEs information in C4-2B		Gene information
Gene symbol	Trend of JQ1 group	C4-2B DMSO (Count)	C4-2B 500nM JQ (Count)	Trend in mCRPC	primary Pca average	mCRPCaverage	logFC	annotation	distanceToTSS	Ensamble ID	geneDescription
GRAMD4	Up regulated	187	516	Up regulated	-1.34423	0.762882	1.47195	Promoter (2-3kb)	-2561	ENSG00000075240	GRAM domain containing 4 [Source:HGNC Symbol;Acc:HGNC:29113]
MKNK2	Up regulated	7092	21121	Up regulated	-1.18943	0.426555	1.58263	Promoter (<=1kb)	0	ENSG00000099875	MAPK interacting serine/threonine kinase 2 [Source:HGNC Symbol;Acc:HGNC:7111]
TRAPPC9	Up regulated	1204	2438	Up regulated	-0.360124	1.12197	1.02602	Distal Intergenic	-5627	ENSG00000167632	trafficking protein particle complex 9 [Source:HGNC Symbol;Acc:HGNC:30832]
ZMIZ2	Up regulated	2306	5929	Up regulated	-0.0151424	1.46902	1.37058	Exon (ZMIZ2-203/ZMIZ2, exon 9 of 18)	4977	ENSG00000122515	zinc finger MIZ-type containing 2 [Source:HGNC Symbol;Acc:HGNC:22229]
MMP15	Up regulated	5662	11947	Up regulated	-0.526976	0.921333	1.08548	Promoter (<=1kb)	0	ENSG00000102996	matrix metallopeptidase 15 [Source:HGNC Symbol;Acc:HGNC:7161]
USP54	Up regulated	13912	32673	Up regulated	-0.0137213	1.39529	1.24	5' UTR	23735	ENSG00000166348	ubiquitin specific peptidase 54 [Source:HGNC Symbol;Acc:HGNC:23513]
DLGAP4	Up regulated	955	2158	Up regulated	-0.707192	0.498955	1.18425	Intron (DLGAP4-204/DLGAP4, intron 7 of 12)	4964	ENSG00000080845	DLG associated protein 4 [Source:HGNC Symbol;Acc:HGNC:24476]
FAM102A	Up regulated	1692	4119	Up regulated	-0.681484	0.486503	1.29174	Promoter (<=1kb)	0	ENSG00000167106	family with sequence similarity 102 member A [Source:HGNC Symbol;Acc:HGNC:31419]
LLGL2	Up regulated	1838	3688	Up regulated	-0.411888	0.748908	1.01289	5' UTR	7698	ENSG00000073350	LLGL scribble cell polarity complex component 2 [Source:HGNC Symbol;Acc:HGNC:6629]
UBE2H	Up regulated	3115	7331	Up regulated	-0.1859	0.970195	1.24298	5' UTR	18887	ENSG00000186591	ubiquitin conjugating enzyme E2 H [Source:HGNC Symbol;Acc:HGNC:12484]
LNX2	Up regulated	3495	8351	Up regulated	-0.320258	0.693535	1.26486	Promoter (<=1kb)	0	ENSG00000139517	ligand of numb-protein X 2 [Source:HGNC Symbol;Acc:HGNC:20421]
TACC3	Down regulated	6000	1855	Up regulated	0.333432	2.94294	-1.68524	Promoter (<=1kb)	0	ENSG00000013810	transforming acidic coiled-coil containing protein 3 [Source:HGNC Symbol;Acc:HGNC:11524]
FKBP5	Down regulated	23131	7517	Up regulated	-0.761048	1.58556	-1.61335	Promoter (<=1kb)	0	ENSG00000096060	FKBP prolyl isomerase 5 [Source:HGNC Symbol;Acc:HGNC:3721]
NAV1	Down regulated	1060	420	Up regulated	-0.370411	1.55034	-1.32711	Exon (RPS10P7-203/RPS10P7, exon 2 of 2)	-16415	ENSG00000134369	neuron navigator 1 [Source:HGNC Symbol;Acc:HGNC:15989]
SYNGAP1	Down regulated	285	126	Up regulated	-0.184654	1.4311	-1.16851	Promoter (2-3kb)	-2872	ENSG00000197283	synaptic Ras GTPase activating protein 1 [Source:HGNC Symbol;Acc:HGNC:11497]
GPRIN2	Down regulated	223	38	Up regulated	-1.26632	0.341644	-2.54082	Promoter (<=1kb)	0	ENSG00000204175	G protein regulated inducer of neurite outgrowth 2 [Source:HGNC Symbol;Acc:HGNC:23730]
APC2	Down regulated	1254	537	Up regulated	-1.08037	0.541931	-1.21512	Promoter (<=1kb)	0	ENSG00000115266	APC regulator of WNT signaling pathway 2 [Source:HGNC Symbol;Acc:HGNC:24036]
COMTD1	Down regulated	963	291	Up regulated	-0.0709168	1.41829	-1.71785	Promoter (<=1kb)	0	ENSG00000165644	catechol-O-methyltransferase domain containing 1 [Source:HGNC Symbol;Acc:HGNC:26309]
COL9A3	Down regulated	152	39	Up regulated	-0.83209	0.363486	-1.95088	Promoter (<=1kb)	0	ENSG00000092758	collagen type IX alpha 3 chain [Source:HGNC Symbol;Acc:HGNC:2219]
HDGF	Down regulated	16260	5702	Up regulated	-0.643391	0.526642	-1.50353	Promoter (2-3kb)	2434	ENSG00000143321	heparin binding growth factor [Source:HGNC Symbol;Acc:HGNC:4856]
TRIOBP	Down regulated	221	105	Up regulated	0.394627	1.54052	-1.06453	3' UTR	6241	ENSG00000100106	TRIO and F-actin binding protein [Source:HGNC Symbol;Acc:HGNC:17009]
PRKACB	Down regulated	26226	12223	Down regulated	2.07356	-0.738708	-1.09316	Promoter (<=1kb)	0	ENSG00000142875	protein kinase cAMP-activated catalytic subunit beta [Source:HGNC Symbol;Acc:HGNC:9381]
ABCC4	Down regulated	8636	3673	Down regulated	1.61522	-0.452857	-1.22514	Exon (ABCC4-215/ABCC4, exon 2 of 31)	53646	ENSG00000125257	ATP binding cassette subfamily C member 4 [Source:HGNC Symbol;Acc:HGNC:55]
NR4A1	Down regulated	511	178	Down regulated	0.228267	-1.75154	-1.51256	Promoter (<=1kb)	0	ENSG00000123358	nuclear receptor subfamily 4 group A member 1 [Source:HGNC Symbol;Acc:HGNC:7980]
KLK2	Down regulated	16162	1414	Down regulated	-0.231419	-1.85816	-3.5064	Promoter (<=1kb)	0	ENSG00000167751	kallikrein related peptidase 2 [Source:NCBI gene;Acc:3817]
SLC45A3	Down regulated	5588	2445	Down regulated	-0.201913	-1.82215	-1.18422	5' UTR	3160	ENSG00000158715	solute carrier family 45 member 3 [Source:HGNC Symbol;Acc:HGNC:8642]
ITPKB	Down regulated	1520	687	Down regulated	-0.814949	-2.33738	-1.13731	3' UTR	13081	ENSG00000143772	inositol-trisphosphate 3-kinase B [Source:HGNC Symbol;Acc:HGNC:6179]
[truncated: 8 more rows]

## Sheet: Table S8
Table S8. The hub SE-associated DEGs Genes regulated by JQ1 treatment in GSE98069 dataset.
[truncated: 9 more rows]

## Sheet: Table S9
Table S9. Primers sequences.
[truncated: 17 more rows]
